# Supplementary material for: 1,4-Diazo­niabicyclo­[2.2.2]octane tetra­bromidocadmate(II) monohydrate
Source: Acta Crystallogr Sect E Struct Rep Online. 2009 Jul 22;65(Pt 8):m973. doi: 10.1107/S160053680902813X (PMC2977123; doi:10.1107/S160053680902813X)
Supplement: Supplementary file 1 [file e-65-0m973-sup1.cif]

##############################################################################
###                                                                        ###
###        Electronic paper (Acta Crystallographica Section E)             ###
###                                                                        ###
##############################################################################
#                                                                            #
# This CIF contains the data in a paper accepted for publication in Acta     #
# Crystallographica Section E. It conforms to the requirements of Notes      #
# for Authors for Section E, and has been peer reviewed under the auspices   #
# of the IUCr Commission on Journals.                                        #
#                                                                            #
# Full details of the Crystallographic Information File format               #
# are given in the paper "The Crystallographic Information File (CIF):       #
# a New Standard Archive File for Crystallography" by S. R. Hall, F. H.      #
# Allen and I. D. Brown [Acta Cryst. (1991), A47, 655-685].                  #
#                                                                            #
# The current version of the core CIF dictionary is obtainable from          #
# ftp://ftp.iucr.org/pub/cif_core.dic. The current version number is 2.4.    #
#                                                                            #
# Software is freely available for graphical display of the structure(s) in  #
# this CIF.  For information consult the CIF home page http://www.iucr.org/  #
# cif/home.html                                                              #
#                                                                            #
# This file may be used for bona fide research purposes within the           #
# scientific community so long as proper attribution is given to the journal # 
# article from which it was obtained.                                        #
#                                                                            #
##############################################################################
                                             
data_global
_audit_creation_method     SHELXL-97
_journal_date_recd_electronic     2009-07-16
_journal_date_accepted     2009-07-17
_journal_name_full     'Acta Crystallographica, Section E'
_journal_year     2009
_journal_volume     65
_journal_issue      8
_journal_page_first     m973
_journal_page_last     m973
_journal_paper_category     QM
_journal_coeditor_code     TK2504
_publ_contact_author
;
Dr. Seik Weng Ng
Department of Chemistry
University of Malaya
50603 Kuala Lumpur
Malaysia
;
_publ_contact_author_email     seikweng@um.edu.my
_publ_contact_author_fax     '03 7967 4193'
_publ_contact_author_phone     '03 7967 6778'
_publ_section_title
;
1,4-Diazoniabicyclo[2.2.2]octane tetrabromidocadmate(II) monohydrate
;
loop_
    _publ_author_name
    _publ_author_address
    'Lo, Kong Mun'
;
Department of Chemistry
University of Malaya
50603 Kuala Lumpur
Malaysia
;
    'Ng, Seik Weng'
;
Department of Chemistry
University of Malaya
50603 Kuala Lumpur
Malaysia
;
_publ_section_synopsis     .
data_I
_audit_creation_method     SHELXL-97
_chemical_name_systematic
;
1,4-Diazoniabicyclo[2.2.2]octane tetrabromidocadmate(II) monohydrate
;
_chemical_name_common     ?
_chemical_formula_moiety     'C6 H14 N2 2+, Br4 Cd 2-, H2 O'
_chemical_formula_sum     'C6 H16 Br4 Cd N2 O'
_chemical_formula_iupac     '(C6 H14 N2) [Cd Br4], H2 O'
_chemical_formula_weight     564.25
_chemical_melting_point     ?
_symmetry_cell_setting     Orthorhombic
_symmetry_space_group_name_H-M     'P 21 21 21'
_symmetry_space_group_name_Hall     'P 2ac 2ab'
loop_
    _symmetry_equiv_pos_as_xyz
    'x, y, z'
    '-x+1/2, -y, z+1/2'
    '-x, y+1/2, -z+1/2'
    'x+1/2, -y+1/2, -z'
_cell_length_a     8.63230(10)
_cell_length_b     11.8736(2)
_cell_length_c     13.5619(2)
_cell_angle_alpha     90
_cell_angle_beta     90
_cell_angle_gamma     90
_cell_volume     1390.05(4)
_cell_formula_units_Z     4
_cell_measurement_reflns_used     6547
_cell_measurement_theta_min     2.8
_cell_measurement_theta_max     28.2
_cell_measurement_temperature     296(2)
_exptl_crystal_description     Block
_exptl_crystal_colour     Colorless
_exptl_crystal_size_max     0.30
_exptl_crystal_size_mid     0.15
_exptl_crystal_size_min     0.05
_exptl_crystal_density_diffrn     2.696
_exptl_crystal_density_meas     ?
_exptl_crystal_density_method     'not measured'
_exptl_crystal_F_000     1048
_exptl_absorpt_coefficient_mu     13.044
_exptl_absorpt_correction_type     Multi-scan
_exptl_absorpt_process_details     '(SADABS; Sheldrick, 1996)'
_exptl_absorpt_correction_T_min     0.111
_exptl_absorpt_correction_T_max     0.562
_diffrn_ambient_temperature     296(2)
_diffrn_radiation_type     MoK\a
_diffrn_radiation_wavelength     0.71073
_diffrn_radiation_source     'fine-focus sealed tube'
_diffrn_radiation_monochromator     graphite
_diffrn_measurement_device_type     'Bruker SMART APEX'
_diffrn_measurement_method     \w
_diffrn_detector_area_resol_mean     ?
_diffrn_reflns_number     10779
_diffrn_reflns_av_R_equivalents     0.034
_diffrn_reflns_av_sigmaI/netI     0.033
_diffrn_reflns_theta_min     2.3
_diffrn_reflns_theta_max     25.0
_diffrn_reflns_theta_full     25.0
_diffrn_measured_fraction_theta_max     1.000
_diffrn_measured_fraction_theta_full     1.000
_diffrn_reflns_limit_h_min     -10
_diffrn_reflns_limit_h_max     10
_diffrn_reflns_limit_k_min     -14
_diffrn_reflns_limit_k_max     14
_diffrn_reflns_limit_l_min     -16
_diffrn_reflns_limit_l_max     16
_diffrn_standards_number     0
_diffrn_standards_interval_count     0
_diffrn_standards_interval_time     0
_diffrn_standards_decay_%     0
_reflns_number_total     2451
_reflns_number_gt     2267
_reflns_threshold_expression     I>2\s(I)
_refine_ls_structure_factor_coef     Fsqd
_refine_ls_matrix_type     full
_refine_ls_R_factor_all     0.061
_refine_ls_R_factor_gt     0.057
_refine_ls_wR_factor_gt     0.184
_refine_ls_wR_factor_ref     0.187
_refine_ls_goodness_of_fit_ref     1.356
_refine_ls_restrained_S_all     1.356
_refine_ls_number_reflns     2451
_refine_ls_number_parameters     128
_refine_ls_number_restraints     0
_refine_ls_hydrogen_treatment     constr
_refine_ls_weighting_scheme     calc
_refine_ls_weighting_details
                 'calc w=1/[\s^2^(Fo^2^)+(0.1P)^2^+5P] where P=(Fo^2^+2Fc^2^)/3'
_atom_sites_solution_hydrogens     geom
_atom_sites_solution_primary     direct
_atom_sites_solution_secondary     difmap
_refine_ls_shift/su_max     0.001
_refine_ls_shift/su_mean     0.001
_refine_diff_density_max     2.21
_refine_diff_density_min     -2.09
_refine_ls_extinction_method     none
_refine_ls_extinction_coef     ?
_refine_ls_abs_structure_details     'Flack (1983), 1021 Friedel pairs'
_refine_ls_abs_structure_Flack     0.14(3)
loop_
    _atom_type_symbol
    _atom_type_description
    _atom_type_scat_dispersion_real
    _atom_type_scat_dispersion_imag
    _atom_type_scat_source
    'C' 'C' 0.0033 0.0016
                         'International Tables Vol C Tables 4.2.6.8 and 6.1.1.4'
    'H' 'H' 0.0000 0.0000
                         'International Tables Vol C Tables 4.2.6.8 and 6.1.1.4'
    'N' 'N' 0.0061 0.0033
                         'International Tables Vol C Tables 4.2.6.8 and 6.1.1.4'
    'O' 'O' 0.0106 0.0060
                         'International Tables Vol C Tables 4.2.6.8 and 6.1.1.4'
    'Br' 'Br' -0.2901 2.4595
                         'International Tables Vol C Tables 4.2.6.8 and 6.1.1.4'
    'Cd' 'Cd' -0.8075 1.2024
                         'International Tables Vol C Tables 4.2.6.8 and 6.1.1.4'
_computing_data_collection     'APEX2 (Bruker, 2008)'
_computing_cell_refinement     'SAINT (Bruker, 2008)'
_computing_data_reduction     'SAINT (Bruker, 2008)'
_computing_structure_solution     'SHELXS97 (Sheldrick, 2008)'
_computing_structure_refinement     'SHELXL97 (Sheldrick, 2008)'
_computing_molecular_graphics     'X-SEED (Barbour, 2001)'
_computing_publication_material     'publCIF (Westrip, 2009)'
loop_
    _atom_site_type_symbol
    _atom_site_label
    _atom_site_fract_x
    _atom_site_fract_y
    _atom_site_fract_z
    _atom_site_U_iso_or_equiv
    _atom_site_adp_type
    _atom_site_calc_flag
    _atom_site_refinement_flags
    _atom_site_occupancy
    _atom_site_disorder_assembly
    _atom_site_disorder_group
    Cd Cd1 0.25482(11) 0.47127(8) 1.00019(6) 0.0410(3) Uani d . 1 . .
    Br Br1 0.3099(2) 0.28309(13) 0.91553(12) 0.0596(5) Uani d . 1 . .
    Br Br2 0.4870(2) 0.59802(15) 0.95680(13) 0.0579(5) Uani d . 1 . .
    Br Br3 0.2467(2) 0.46741(14) 1.19150(10) 0.0552(4) Uani d . 1 . .
    Br Br4 0.0032(2) 0.56945(19) 0.95508(17) 0.0741(6) Uani d . 1 . .
    O O1W 1.151(3) 0.265(2) 0.6666(18) 0.144(9) Uani d . 1 . .
    H H11 1.1965 0.2150 0.6336 0.216 Uiso d R 1 . .
    H H12 1.2016 0.2746 0.7189 0.216 Uiso d R 1 . .
    N N1 0.6148(13) 0.4081(10) 0.7757(7) 0.040(3) Uani d . 1 . .
    H H1 0.5272 0.4215 0.8034 0.048 Uiso calc R 1 . .
    N N2 0.8660(14) 0.3708(12) 0.6978(13) 0.063(4) Uani d . 1 . .
    H H2 0.9523 0.3577 0.6682 0.076 Uiso calc R 1 . .
    C C1 0.725(2) 0.3684(14) 0.8530(12) 0.056(4) Uani d . 1 . .
    H H1A 0.6860 0.3008 0.8846 0.067 Uiso calc R 1 . .
    H H1B 0.7396 0.4260 0.9029 0.067 Uiso calc R 1 . .
    C C2 0.882(2) 0.3435(18) 0.7975(16) 0.086(8) Uani d . 1 . .
    H H2A 0.9647 0.3877 0.8264 0.104 Uiso calc R 1 . .
    H H2B 0.9083 0.2645 0.8042 0.104 Uiso calc R 1 . .
    C C3 0.5912(16) 0.3214(11) 0.7016(12) 0.045(3) Uani d . 1 . .
    H H3A 0.5121 0.3449 0.6551 0.054 Uiso calc R 1 . .
    H H3B 0.5577 0.2519 0.7326 0.054 Uiso calc R 1 . .
    C C4 0.7409(17) 0.3035(13) 0.6494(9) 0.047(3) Uani d . 1 . .
    H H4A 0.7308 0.3262 0.5810 0.056 Uiso calc R 1 . .
    H H4B 0.7679 0.2242 0.6510 0.056 Uiso calc R 1 . .
    C C5 0.6697(19) 0.5139(11) 0.7291(11) 0.044(3) Uani d . 1 . .
    H H5A 0.6781 0.5729 0.7783 0.052 Uiso calc R 1 . .
    H H5B 0.5968 0.5382 0.6790 0.052 Uiso calc R 1 . .
    C C6 0.824(2) 0.4924(13) 0.6836(17) 0.066(5) Uani d . 1 . .
    H H6A 0.9016 0.5400 0.7143 0.079 Uiso calc R 1 . .
    H H6B 0.8206 0.5100 0.6138 0.079 Uiso calc R 1 . .
loop_
    _atom_site_aniso_label
    _atom_site_aniso_U_11
    _atom_site_aniso_U_22
    _atom_site_aniso_U_33
    _atom_site_aniso_U_12
    _atom_site_aniso_U_13
    _atom_site_aniso_U_23
    Cd1 0.0398(5) 0.0445(6) 0.0387(5) 0.0007(4) 0.0034(5) -0.0059(4)
    Br1 0.0813(11) 0.0441(8) 0.0535(8) 0.0002(8) 0.0191(7) -0.0081(7)
    Br2 0.0570(9) 0.0650(10) 0.0515(8) -0.0032(8) -0.0029(7) 0.0044(7)
    Br3 0.0546(8) 0.0682(10) 0.0428(7) 0.0061(9) 0.0040(7) 0.0035(6)
    Br4 0.0606(11) 0.0862(13) 0.0756(12) 0.0076(10) -0.0051(9) -0.0244(10)
    O1W 0.150(18) 0.153(19) 0.129(16) 0.073(17) 0.022(14) 0.012(15)
    N1 0.037(5) 0.063(7) 0.020(5) -0.003(5) 0.003(4) -0.009(5)
    N2 0.029(6) 0.057(8) 0.104(12) -0.002(5) 0.019(7) -0.038(8)
    C1 0.067(11) 0.051(9) 0.051(8) 0.005(8) -0.023(8) 0.003(7)
    C2 0.089(14) 0.071(12) 0.099(15) 0.039(11) -0.064(13) -0.051(11)
    C3 0.036(6) 0.031(7) 0.069(9) 0.000(5) -0.002(7) 0.000(6)
    C4 0.045(7) 0.056(8) 0.040(6) -0.008(7) -0.005(7) -0.014(6)
    C5 0.059(9) 0.026(6) 0.045(7) 0.002(6) 0.007(7) 0.000(6)
    C6 0.066(11) 0.040(9) 0.091(12) -0.011(7) 0.035(10) -0.017(8)
loop_
    _geom_bond_atom_site_label_1
    _geom_bond_atom_site_label_2
    _geom_bond_site_symmetry_2
    _geom_bond_distance
    _geom_bond_publ_flag
    Cd1 Br4 . 2.540(2) ?
    Cd1 Br1 . 2.557(2) ?
    Cd1 Br2 . 2.574(2) ?
    Cd1 Br3 . 2.596(2) ?
    O1W H11 . 0.84 ?
    O1W H12 . 0.84 ?
    N1 C3 . 1.453(18) ?
    N1 C5 . 1.484(18) ?
    N1 C1 . 1.491(18) ?
    N1 H1 . 0.8600 ?
    N2 C2 . 1.40(3) ?
    N2 C4 . 1.495(18) ?
    N2 C6 . 1.50(2) ?
    N2 H2 . 0.8600 ?
    C1 C2 . 1.58(3) ?
    C1 H1A . 0.9700 ?
    C1 H1B . 0.9700 ?
    C2 H2A . 0.9700 ?
    C2 H2B . 0.9700 ?
    C3 C4 . 1.49(2) ?
    C3 H3A . 0.9700 ?
    C3 H3B . 0.9700 ?
    C4 H4A . 0.9700 ?
    C4 H4B . 0.9700 ?
    C5 C6 . 1.49(2) ?
    C5 H5A . 0.9700 ?
    C5 H5B . 0.9700 ?
    C6 H6A . 0.9700 ?
    C6 H6B . 0.9700 ?
loop_
    _geom_angle_atom_site_label_1
    _geom_angle_atom_site_label_2
    _geom_angle_atom_site_label_3
    _geom_angle_site_symmetry_1
    _geom_angle_site_symmetry_3
    _geom_angle
    _geom_angle_publ_flag
    Br4 Cd1 Br1 . . 116.87(7) ?
    Br4 Cd1 Br2 . . 110.01(7) ?
    Br1 Cd1 Br2 . . 105.29(7) ?
    Br4 Cd1 Br3 . . 103.05(7) ?
    Br1 Cd1 Br3 . . 116.00(7) ?
    Br2 Cd1 Br3 . . 105.05(6) ?
    H11 O1W H12 . . 107.7 ?
    C3 N1 C5 . . 110.5(10) ?
    C3 N1 C1 . . 110.6(12) ?
    C5 N1 C1 . . 111.3(12) ?
    C3 N1 H1 . . 108.1 ?
    C5 N1 H1 . . 108.1 ?
    C1 N1 H1 . . 108.1 ?
    C2 N2 C4 . . 111.8(15) ?
    C2 N2 C6 . . 111.8(15) ?
    C4 N2 C6 . . 106.5(14) ?
    C2 N2 H2 . . 108.9 ?
    C4 N2 H2 . . 108.9 ?
    C6 N2 H2 . . 108.9 ?
    N1 C1 C2 . . 105.7(13) ?
    N1 C1 H1A . . 110.6 ?
    C2 C1 H1A . . 110.6 ?
    N1 C1 H1B . . 110.6 ?
    C2 C1 H1B . . 110.6 ?
    H1A C1 H1B . . 108.7 ?
    N2 C2 C1 . . 109.5(13) ?
    N2 C2 H2A . . 109.8 ?
    C1 C2 H2A . . 109.8 ?
    N2 C2 H2B . . 109.8 ?
    C1 C2 H2B . . 109.8 ?
    H2A C2 H2B . . 108.2 ?
    N1 C3 C4 . . 107.9(11) ?
    N1 C3 H3A . . 110.1 ?
    C4 C3 H3A . . 110.1 ?
    N1 C3 H3B . . 110.1 ?
    C4 C3 H3B . . 110.1 ?
    H3A C3 H3B . . 108.4 ?
    C3 C4 N2 . . 110.0(11) ?
    C3 C4 H4A . . 109.7 ?
    N2 C4 H4A . . 109.7 ?
    C3 C4 H4B . . 109.7 ?
    N2 C4 H4B . . 109.7 ?
    H4A C4 H4B . . 108.2 ?
    N1 C5 C6 . . 108.5(11) ?
    N1 C5 H5A . . 110.0 ?
    C6 C5 H5A . . 110.0 ?
    N1 C5 H5B . . 110.0 ?
    C6 C5 H5B . . 110.0 ?
    H5A C5 H5B . . 108.4 ?
    C5 C6 N2 . . 109.1(12) ?
    C5 C6 H6A . . 109.9 ?
    N2 C6 H6A . . 109.9 ?
    C5 C6 H6B . . 109.9 ?
    N2 C6 H6B . . 109.9 ?
    H6A C6 H6B . . 108.3 ?
loop_
    _geom_torsion_atom_site_label_1
    _geom_torsion_atom_site_label_2
    _geom_torsion_atom_site_label_3
    _geom_torsion_atom_site_label_4
    _geom_torsion_site_symmetry_1
    _geom_torsion_site_symmetry_2
    _geom_torsion_site_symmetry_3
    _geom_torsion_site_symmetry_4
    _geom_torsion
    _geom_torsion_publ_flag
    C3 N1 C1 C2 . . . . 60.9(16) ?
    C5 N1 C1 C2 . . . . -62.3(16) ?
    C4 N2 C2 C1 . . . . -60.2(17) ?
    C6 N2 C2 C1 . . . . 59.0(19) ?
    N1 C1 C2 N2 . . . . 2(2) ?
    C5 N1 C3 C4 . . . . 58.4(15) ?
    C1 N1 C3 C4 . . . . -65.3(15) ?
    N1 C3 C4 N2 . . . . 6.0(17) ?
    C2 N2 C4 C3 . . . . 57.5(17) ?
    C6 N2 C4 C3 . . . . -64.8(17) ?
    C3 N1 C5 C6 . . . . -63.7(16) ?
    C1 N1 C5 C6 . . . . 59.6(16) ?
    N1 C5 C6 N2 . . . . 2(2) ?
    C2 N2 C6 C5 . . . . -63(2) ?
    C4 N2 C6 C5 . . . . 59.1(19) ?
loop_
    _geom_hbond_atom_site_label_D
    _geom_hbond_atom_site_label_H
    _geom_hbond_atom_site_label_A
    _geom_hbond_site_symmetry_A
    _geom_hbond_distance_DH
    _geom_hbond_distance_HA
    _geom_hbond_distance_DA
    _geom_hbond_angle_DHA
    _geom_hbond_publ_flag
    O1w H11 Br4 3_646 0.84 2.72 3.15(3) 113 yes
    O1w H12 Br1 1_655 0.84 2.83 3.65(3) 167 yes
    N1 H1 Br1 1_555 0.86 2.92 3.568(11) 134 yes
    N2 H2 O1w . 0.86 2.04 2.80(2) 146 yes
