# Supplementary material for: 1,4-Diazo­niabicyclo­[2.2.2]octane tetra­bromidocadmate(II) monohydrate
Source: Acta Crystallogr Sect E Struct Rep Online. 2009 Jul 22;65(Pt 8):m973. doi: 10.1107/S160053680902813X (PMC2977123; doi:10.1107/S160053680902813X)
Supplement: Supplementary file 2 [file e-65-0m973-Isup2.hkl]

# 
# h,k,l, Fc-squared, Fo-squared, sigma(Fo-squared) and status flag 
# 
data_I
_shelx_title '  P212121' 
_shelx_refln_list_code          4 
_shelx_F_calc_maximum      332.17 
_exptl_crystal_F_000      1048.00 
_reflns_d_resolution_high  0.8409 
 
loop_ 
 _symmetry_equiv_pos_as_xyz 
 'x, y, z' 
 '-x+1/2, -y, z+1/2' 
 '-x, y+1/2, -z+1/2' 
 'x+1/2, -y+1/2, -z' 
 
_cell_length_a     8.6323 
_cell_length_b    11.8736 
_cell_length_c    13.5619 
_cell_angle_alpha  90.000 
_cell_angle_beta   90.000 
_cell_angle_gamma  90.000 
 
_shelx_F_squared_multiplier     1.000 
 
loop_ 
 _refln_index_h 
 _refln_index_k 
 _refln_index_l 
 _refln_F_squared_calc 
 _refln_F_squared_meas 
 _refln_F_squared_sigma 
 _refln_observed_status 
   2   0   0    36112.84    58312.83   2156.94 o 
   4   0   0   110339.25    96026.17   3553.44 o 
   6   0   0      289.80      518.90     30.68 o 
   8   0   0    14425.56    15200.30    611.51 o 
  10   0   0      232.51      185.72     34.02 o 
   1   1   0    50268.13    54439.77   1054.61 o 
   2   1   0     1857.00     3244.38     76.22 o 
   3   1   0    57989.77    63743.19   1571.98 o 
   4   1   0     6454.79     6978.13    187.36 o 
   5   1   0    39099.45    41350.61   1433.39 o 
   6   1   0      183.85      237.99     15.49 o 
   7   1   0     4876.76     5459.60    164.41 o 
   8   1   0        8.94       38.11     13.90 o 
   9   1   0     4602.96     4675.32    219.44 o 
  10   1   0       62.10       55.43     25.10 o 
   0   2   0    69140.80    59966.43   2234.80 o 
   1   2   0       18.52      104.65     12.55 o 
   2   2   0     4324.48     7988.24    173.04 o 
   3   2   0     1553.51     1463.17     37.86 o 
   4   2   0    58756.27    57626.38   1309.24 o 
   5   2   0      202.39      277.70     19.40 o 
   6   2   0     6917.14     8168.74    227.04 o 
   7   2   0      435.27      492.47     32.31 o 
   8   2   0    11447.57    11340.99    377.87 o 
   9   2   0       26.15       57.40     23.03 o 
  10   2   0     1087.73      975.15    147.18 o 
   1   3   0    34075.54    38602.70   1019.50 o 
   2   3   0     1926.74     2578.11     65.25 o 
   3   3   0    23134.94    24705.52    532.97 o 
   4   3   0      828.42      913.40     26.19 o 
   5   3   0    19384.00    20673.69    566.76 o 
   6   3   0     1489.11     1518.70     56.81 o 
   7   3   0    13921.89    14547.78    483.52 o 
   8   3   0       43.92       64.52     20.68 o 
   9   3   0     2731.66     2748.67    113.30 o 
  10   3   0        8.57       47.32     48.39 o 
   0   4   0    22280.55    30168.96   1221.66 o 
   1   4   0       28.73       -1.35      5.88 o 
   2   4   0    90999.48    91054.16   2453.38 o 
   3   4   0     5139.13     4761.11    131.89 o 
   4   4   0     4818.91     6286.68    160.37 o 
   5   4   0      342.63      468.41     17.65 o 
   6   4   0     8112.03     8228.23    226.09 o 
   7   4   0      610.29      674.81     40.96 o 
   8   4   0      119.91      166.29     24.12 o 
   9   4   0      136.07      193.69     29.12 o 
   1   5   0    29687.46    31049.96    870.02 o 
   2   5   0      225.86      273.53     14.60 o 
   3   5   0    19213.38    19584.33    534.53 o 
   4   5   0     1132.65     1060.88     33.60 o 
   5   5   0     1142.93     1462.41     40.92 o 
   6   5   0      874.14      791.09     42.27 o 
   7   5   0     2924.19     3064.81    123.73 o 
   8   5   0       45.38       46.00     21.98 o 
   9   5   0       89.78       96.96     27.23 o 
   0   6   0     2213.86      806.48     69.56 o 
   1   6   0    10840.83     9012.37    271.05 o 
   2   6   0    29539.08    26002.10    706.28 o 
   3   6   0       24.30       70.28     16.16 o 
   4   6   0      668.16      438.78     22.44 o 
   5   6   0     4586.59     4341.82    121.95 o 
   6   6   0     8573.78     8939.99    394.95 o 
   7   6   0       95.29      141.65     24.66 o 
   8   6   0        4.97       38.67     24.97 o 
   9   6   0      215.02      274.86     35.03 o 
   1   7   0     2507.64     2596.48    129.80 o 
   2   7   0      134.55      208.28     14.13 o 
   3   7   0      237.46      315.09     23.23 o 
   4   7   0       22.10       17.81     12.97 o 
   5   7   0     1335.54     1455.85     47.33 o 
   6   7   0      109.37      130.22     22.96 o 
   7   7   0     1891.21     2253.31     97.39 o 
   8   7   0       49.10       92.35     27.06 o 
   0   8   0      181.80       88.56     62.50 o 
   1   8   0       29.49       -6.95     13.42 o 
   2   8   0     1271.03     1160.88     48.34 o 
   3   8   0     5599.01     5402.88    183.49 o 
   4   8   0      474.68      511.99     28.49 o 
   5   8   0        2.34        2.74     32.38 o 
   6   8   0      116.53      116.70     25.77 o 
   7   8   0       94.60       87.01     30.74 o 
   8   8   0       27.84       23.89     30.18 o 
   1   9   0      737.82      810.25     35.62 o 
   2   9   0      122.29       38.96     19.06 o 
   3   9   0       49.29      103.41     25.88 o 
   4   9   0       67.04       74.10     21.92 o 
   5   9   0       18.91       20.14     26.81 o 
   6   9   0        4.18       12.10     27.69 o 
   7   9   0      473.01      398.79     38.14 o 
   0  10   0      665.02      712.29     56.97 o 
   1  10   0      197.50      189.96     23.23 o 
   2  10   0      736.18      970.38     57.06 o 
   3  10   0     1501.70     1512.77     61.86 o 
   4  10   0       10.23       -8.62     22.30 o 
   5  10   0      293.61      111.68     32.73 o 
   6  10   0      950.79      911.41     60.11 o 
   7  10   0      327.07      306.84     41.65 o 
   1  11   0     3936.03     4540.77    188.06 o 
   2  11   0      350.60      348.60     48.37 o 
   3  11   0     1712.75     1685.06     63.39 o 
   4  11   0      715.57      686.05     58.35 o 
   5  11   0       84.16       23.58     25.07 o 
   6  11   0       51.26      -42.93     33.29 o 
   0  12   0     1619.09     1731.92    144.16 o 
   1  12   0      936.48     1311.25     85.46 o 
   2  12   0     4227.87     4867.05    209.68 o 
   3  12   0      138.08      263.72     29.00 o 
   4  12   0      528.48      383.81     34.95 o 
   5  12   0      736.42      709.15     50.20 o 
   1  13   0      623.52      683.65     66.53 o 
   2  13   0      213.76      360.55     68.59 o 
   3  13   0      614.33      615.83     40.49 o 
   4  13   0        6.29      -29.27     28.80 o 
   0  14   0      139.43      250.01     63.51 o 
   1  14   0       53.31      103.55     38.09 o 
   1   0   1      428.50      614.99     15.75 o 
   2   0   1     8678.81     9338.68    255.48 o 
   3   0   1      984.01      947.11     26.19 o 
   4   0   1     2391.25     2881.80     74.75 o 
   5   0   1      971.55     1008.27     48.81 o 
   6   0   1     2961.62     2850.03     82.96 o 
   7   0   1      642.75      775.19     49.80 o 
   8   0   1        1.27       37.52     14.82 o 
   9   0   1       33.21       40.15     21.96 o 
  10   0   1      107.20      146.45     23.62 o 
 -10   1   1      121.74      154.88     27.06 o 
  -9   1   1      240.44      229.17     33.18 o 
  -8   1   1      865.40      885.23     37.69 o 
  -7   1   1     1177.16     1233.07     49.52 o 
  -6   1   1     1579.69     1441.91     47.12 o 
  -5   1   1     1294.69     1215.36     40.83 o 
  -4   1   1     1892.38     1280.97     57.50 o 
  -3   1   1     2628.94     2589.99     73.40 o 
  -2   1   1    43557.71    42939.24   1252.04 o 
  -1   1   1      605.02     1286.63     37.32 o 
   0   1   1        2.87     1363.75     34.18 o 
   1   1   1      554.27     1177.76     39.21 o 
   2   1   1    43119.60    41724.45   1107.73 o 
   3   1   1     2703.10     2679.06     70.76 o 
   4   1   1     1856.21     1219.00     50.02 o 
   5   1   1     1380.75     1215.48     41.03 o 
   6   1   1     1521.16     1363.00     38.91 o 
   7   1   1     1166.58     1212.21     34.24 o 
   8   1   1      926.63      988.30     38.28 o 
   9   1   1      277.49      278.27     20.77 o 
  10   1   1      118.29      179.18     37.80 o 
 -10   2   1      162.71      152.10     56.45 o 
  -9   2   1       10.04       43.50     23.12 o 
  -8   2   1      215.96      224.83     20.75 o 
  -7   2   1     1902.55     1758.30     52.74 o 
  -6   2   1      121.80      102.60      9.33 o 
  -5   2   1      714.80      797.40     25.49 o 
  -4   2   1     9459.70     9109.58    233.85 o 
  -3   2   1     8904.77     9300.19    239.00 o 
  -2   2   1     5939.61     6223.52    141.05 o 
  -1   2   1     9663.26    11888.25    337.26 o 
   0   2   1     1351.52     2739.84     73.50 o 
   1   2   1    10098.02    12926.01    381.92 o 
   2   2   1     5932.59     5847.11    141.18 o 
   3   2   1     9403.16    10005.49    225.20 o 
   4   2   1     9839.36     9751.83    234.01 o 
   5   2   1      880.00      959.04     44.61 o 
   6   2   1       81.12       53.97      8.57 o 
   7   2   1     1836.41     1680.41     63.94 o 
   8   2   1      266.42      315.75     28.19 o 
   9   2   1        5.98       40.49     28.95 o 
  10   2   1      163.63      173.00     36.71 o 
 -10   3   1     1523.29     1722.86     80.01 o 
  -9   3   1      157.17      197.23     27.32 o 
  -8   3   1      118.89      116.84     20.07 o 
  -7   3   1      508.30      412.38     20.14 o 
  -6   3   1    20871.99    19283.09    482.19 o 
  -5   3   1     2363.62     2010.40     51.65 o 
  -4   3   1     3076.92     1656.22     45.94 o 
  -3   3   1     1470.13     1404.62     35.96 o 
  -2   3   1    55558.46    48019.59   1177.93 o 
  -1   3   1    22247.25    21997.81    589.59 o 
   0   3   1    23739.61    16951.26    412.93 o 
   1   3   1    22971.37    22784.15    732.36 o 
   2   3   1    55652.41    48087.89   1112.58 o 
   3   3   1     1584.94     1580.82     45.21 o 
   4   3   1     3196.15     1857.81     43.56 o 
   5   3   1     2250.19     1878.09     52.04 o 
   6   3   1    21324.08    19734.16    482.50 o 
   7   3   1      498.07      395.32     28.96 o 
   8   3   1       67.37       81.19     21.46 o 
   9   3   1      185.06      196.62     26.81 o 
  10   3   1     1492.20     1767.59    237.41 o 
  -9   4   1      584.79      498.05     38.03 o 
  -8   4   1      668.60      667.79     42.88 o 
  -7   4   1     4736.31     4820.57    182.35 o 
  -6   4   1      173.92      179.90     11.77 o 
  -5   4   1     3320.80     3782.60     93.00 o 
  -4   4   1     9005.56     8485.42    199.53 o 
  -3   4   1     9189.95     9750.32    229.55 o 
  -2   4   1     5471.94     5969.13    165.32 o 
  -1   4   1     2081.07     2480.11    104.76 o 
   0   4   1    35559.15    35433.09    861.80 o 
   1   4   1     2094.31     2437.32     78.02 o 
   2   4   1     5544.69     6029.48    149.73 o 
   3   4   1     8673.13     8977.39    217.22 o 
   4   4   1     9172.82     8577.02    199.88 o 
   5   4   1     3186.15     3544.82     87.62 o 
   6   4   1      171.49      162.76     15.21 o 
   7   4   1     4575.34     4531.68    212.41 o 
   8   4   1      707.63      745.28     44.26 o 
   9   4   1      582.92      480.89     36.96 o 
  -9   5   1      212.81      225.19     30.04 o 
  -8   5   1      255.67      194.91     27.61 o 
  -7   5   1     1101.04     1045.34     53.86 o 
  -6   5   1     6800.20     6920.61    222.18 o 
  -5   5   1     2780.51     3147.59     79.47 o 
  -4   5   1     2909.47     3592.14     84.98 o 
  -3   5   1     9877.40     9092.56    221.75 o 
  -2   5   1    38706.18    39898.42   1166.39 o 
  -1   5   1      484.42      264.21     14.03 o 
   0   5   1     9131.92    13397.87    327.97 o 
   1   5   1      326.35      158.59     12.40 o 
   2   5   1    38230.78    39561.36   1118.53 o 
   3   5   1     9655.23     8724.79    222.33 o 
   4   5   1     2528.87     3117.71     80.44 o 
   5   5   1     2859.23     3014.46     74.80 o 
   6   5   1     6682.55     6636.15    224.48 o 
   7   5   1     1171.30     1074.77     53.67 o 
   8   5   1      226.07      183.74     26.51 o 
   9   5   1      220.73      202.76     32.06 o 
  -9   6   1      803.51      722.19     50.16 o 
  -8   6   1      819.63      799.10     57.58 o 
  -7   6   1      796.56      816.80     86.20 o 
  -6   6   1     1397.77     1333.72     62.94 o 
  -5   6   1     6468.59     6489.61    197.72 o 
  -4   6   1      974.36     1000.34     33.64 o 
  -3   6   1    14226.41    16059.22    440.78 o 
  -2   6   1     1279.54     1296.12     41.21 o 
  -1   6   1    34894.07    39112.85   1048.75 o 
   0   6   1     1385.39     1364.71     46.57 o 
   1   6   1    34882.25    38539.46   1142.05 o 
   2   6   1     1296.40     1310.20     43.91 o 
   3   6   1    14347.53    16276.70    398.78 o 
   4   6   1      963.50     1026.59     34.49 o 
   5   6   1     6604.29     6619.43    218.66 o 
   6   6   1     1418.15     1338.26     53.73 o 
   7   6   1      831.70      856.74    117.82 o 
   8   6   1      852.04      814.17     50.72 o 
   9   6   1      796.96      670.65     49.52 o 
  -8   7   1     2297.15     2194.20     96.68 o 
  -7   7   1      756.96      750.54     48.65 o 
  -6   7   1     1653.82     1571.68     73.08 o 
  -5   7   1      987.78      967.70     45.71 o 
  -4   7   1    12286.03    12479.40    346.16 o 
  -3   7   1     5899.03     5524.72    156.78 o 
  -2   7   1     2611.70     3238.84     91.40 o 
  -1   7   1     3060.99     3257.48     86.61 o 
   0   7   1    22709.21    24930.96    733.35 o 
   1   7   1     3079.26     3180.32    100.77 o 
   2   7   1     2964.73     3674.67    107.17 o 
   3   7   1     5967.56     5639.45    188.68 o 
   4   7   1    12587.12    12722.63    346.45 o 
   5   7   1     1040.64     1037.65     44.00 o 
   6   7   1     1755.68     1597.83     72.82 o 
   7   7   1      795.82      848.47     50.17 o 
   8   7   1     2322.92     2226.97     97.76 o 
  -8   8   1       20.00       60.86     33.01 o 
  -7   8   1     1785.84     1575.01     76.58 o 
  -6   8   1      515.68      544.42     38.83 o 
  -5   8   1     7153.85     7149.38    220.11 o 
  -4   8   1      563.20      502.16     25.01 o 
  -3   8   1     3077.33     3226.68     87.41 o 
  -2   8   1     6850.54     6571.93    167.58 o 
  -1   8   1     3062.10     3344.69    101.34 o 
   0   8   1     3610.85     4507.15    160.56 o 
   1   8   1     2888.45     3121.86    101.29 o 
   2   8   1     6740.25     6306.37    194.95 o 
   3   8   1     3269.12     3299.87    114.08 o 
   4   8   1      549.67      514.92     31.84 o 
   5   8   1     7252.71     7269.60    243.13 o 
   6   8   1      517.27      515.57     37.46 o 
   7   8   1     1850.85     1582.80     76.05 o 
   8   8   1       19.75       40.31     33.16 o 
  -7   9   1      260.05      323.36     37.32 o 
  -6   9   1      973.08      814.15     52.43 o 
  -5   9   1     2857.27     2839.87    125.71 o 
  -4   9   1     9941.02    10308.07    278.77 o 
  -3   9   1     1316.17     1328.28     42.64 o 
  -2   9   1     1144.99     1150.73     56.60 o 
  -1   9   1     6166.82     6045.34    192.88 o 
   0   9   1    14337.47    14981.50    516.68 o 
   1   9   1     6298.70     6292.91    250.63 o 
   2   9   1      932.14      830.90     63.07 o 
   3   9   1     1375.63     1288.96     61.66 o 
   4   9   1     9721.45     9756.38    408.99 o 
   5   9   1     2875.40     2842.16    141.69 o 
   6   9   1      901.72      713.66     51.04 o 
   7   9   1      252.82      336.15     38.75 o 
  -7  10   1      406.28      311.36     37.66 o 
  -6  10   1      707.06      677.30     49.01 o 
  -5  10   1     1447.33     1463.29     61.82 o 
  -4  10   1      109.54      116.49     19.45 o 
  -3  10   1     4000.41     3578.88    114.55 o 
  -2  10   1      418.26      412.14     28.76 o 
  -1  10   1     8820.80    10359.25    335.45 o 
   0  10   1        3.61       38.06     19.06 o 
   1  10   1     8808.40     9936.83    405.67 o 
   2  10   1      421.52      387.22     30.03 o 
   3  10   1     4070.85     3593.33    114.97 o 
   4  10   1      113.51       79.67     20.81 o 
   5  10   1     1342.13     1311.65     71.66 o 
   6  10   1      701.00      737.30     51.56 o 
   7  10   1      430.56      302.91     41.90 o 
  -6  11   1      363.03      229.36     32.85 o 
  -5  11   1      220.56      142.90     28.56 o 
  -4  11   1     1875.01     1612.96     71.95 o 
  -3  11   1     1369.79     1271.48     57.31 o 
  -2  11   1     3138.21     3164.84    135.90 o 
  -1  11   1      134.80      141.14     28.28 o 
   0  11   1     5429.45     5841.65    287.98 o 
   1  11   1      131.26      167.51     27.79 o 
   2  11   1     3133.15     3142.98    103.78 o 
   3  11   1     1400.12     1229.58     52.25 o 
   4  11   1     2015.07     1877.09     72.92 o 
   5  11   1      215.44      178.71     29.32 o 
   6  11   1      409.63      270.11     40.93 o 
  -5  12   1      683.39      517.65     40.21 o 
  -4  12   1      301.92      248.70     35.36 o 
  -3  12   1      977.79      966.47     52.45 o 
  -2  12   1      353.05      341.58     31.45 o 
  -1  12   1      474.65      470.65     46.90 o 
   0  12   1      426.95      465.27     45.23 o 
   1  12   1      515.96      480.09     44.51 o 
   2  12   1      362.90      399.32     53.72 o 
   3  12   1     1055.99     1055.32     49.00 o 
   4  12   1      295.32      222.04     31.91 o 
   5  12   1      721.09      602.44     41.12 o 
  -3  13   1      174.38      245.72     31.32 o 
  -2  13   1      363.19      365.09     45.94 o 
  -1  13   1      230.82      298.26     43.20 o 
   0  13   1       17.74       36.40     39.82 o 
   1  13   1      224.59      268.60     42.37 o 
   2  13   1      356.62      486.45     84.72 o 
   3  13   1      197.34      257.36     31.79 o 
  -1  14   1      320.21      260.22     42.41 o 
   0  14   1       30.89       27.85     38.47 o 
   1  14   1      310.57      334.56     61.75 o 
   0   0   2    40510.46    37806.13   1320.27 o 
   1   0   2      681.65     1763.48     48.24 o 
   2   0   2     7927.79     2588.31     69.87 o 
   3   0   2     1827.82     1444.89     40.17 o 
   4   0   2    51000.75    50805.22   1383.60 o 
   5   0   2     1274.87     1324.57     40.97 o 
   6   0   2     2739.09     1559.71     43.29 o 
   7   0   2     3567.59     3395.84     96.09 o 
   8   0   2     2749.19     2880.18     84.58 o 
   9   0   2      201.74      262.16     20.81 o 
  10   0   2       15.34       79.27     22.86 o 
 -10   1   2      500.56      672.14     43.83 o 
  -9   1   2     1100.96     1087.46     52.46 o 
  -8   1   2      206.78      223.02     18.74 o 
  -7   1   2      310.55      318.76     21.70 o 
  -6   1   2     5474.16     4898.32    148.10 o 
  -5   1   2     4736.93     4804.86    161.14 o 
  -4   1   2     2545.38     2238.83     64.64 o 
  -3   1   2     9099.21    10110.49    322.10 o 
  -2   1   2    27666.52    24124.62    711.64 o 
  -1   1   2    27704.82    36222.35    983.80 o 
   0   1   2     1060.23      511.28     17.60 o 
   1   1   2    28876.73    38753.94    790.68 o 
   2   1   2    27372.20    24139.58    681.29 o 
   3   1   2    10442.80    11413.22    308.82 o 
   4   1   2     2436.00     1939.52     62.52 o 
   5   1   2     5317.39     5747.42    134.53 o 
   6   1   2     5364.20     4875.60    109.88 o 
   7   1   2      492.47      505.14     27.16 o 
   8   1   2      201.46      199.78     17.01 o 
   9   1   2     1090.45     1107.73     44.22 o 
  10   1   2      499.83      683.30     65.02 o 
 -10   2   2      127.94      105.28     26.48 o 
  -9   2   2        1.77       -2.84     22.93 o 
  -8   2   2     3134.10     3136.33     85.25 o 
  -7   2   2      299.45      297.31     15.06 o 
  -6   2   2      526.98      784.55     27.06 o 
  -5   2   2     1609.33     1772.87     52.43 o 
  -4   2   2    14358.36    14341.95    409.29 o 
  -3   2   2    12311.89    13008.52    383.61 o 
  -2   2   2     3484.65     1870.71     53.61 o 
  -1   2   2    18156.87    21970.39    656.45 o 
   0   2   2    13045.52    12808.89    296.21 o 
   1   2   2    18133.19    22268.78    581.00 o 
   2   2   2     3660.76     2082.21     58.36 o 
   3   2   2    12081.04    12841.01    367.41 o 
   4   2   2    15129.79    15427.50    347.97 o 
   5   2   2     1588.84     1777.35     47.38 o 
   6   2   2      649.22      922.54     26.65 o 
   7   2   2      331.98      326.86     19.03 o 
   8   2   2     3215.58     3328.85     92.91 o 
   9   2   2        2.46       -4.76     20.04 o 
  10   2   2       96.41       63.25     35.03 o 
  -9   3   2      270.04      245.57     27.58 o 
  -8   3   2      442.78      525.97     59.10 o 
  -7   3   2      855.88      873.71     28.62 o 
  -6   3   2      255.51      235.84     12.92 o 
  -5   3   2     2327.43     2823.76     66.49 o 
  -4   3   2     1618.02     1543.37     40.70 o 
  -3   3   2     8234.66    10113.48    243.78 o 
  -2   3   2    10491.11    11284.31    336.49 o 
  -1   3   2     1587.31     2370.81     53.13 o 
   0   3   2    15656.59    16351.24    401.90 o 
   1   3   2     1170.56     1809.97     53.85 o 
   2   3   2    10574.71    11408.14    322.71 o 
   3   3   2     7090.67     8393.35    263.00 o 
   4   3   2     1655.95     1549.57     43.99 o 
   5   3   2     1941.29     2337.24     62.25 o 
   6   3   2      283.28      264.34     16.38 o 
   7   3   2      800.95      789.02     34.82 o 
   8   3   2      409.07      441.13     32.57 o 
   9   3   2      304.83      313.36     23.83 o 
  -9   4   2      626.89      655.95     61.62 o 
  -8   4   2       55.87       63.55     21.75 o 
  -7   4   2      351.24      373.33     21.32 o 
  -6   4   2     3626.33     3860.95     94.85 o 
  -5   4   2     1440.98     1219.01     43.07 o 
  -3   4   2     1454.21     1396.15     36.69 o 
  -2   4   2    18887.12    19578.19    582.21 o 
  -1   4   2      624.80     1076.03     48.15 o 
   0   4   2      376.02     1667.82     67.70 o 
   1   4   2      570.45     1098.56     33.02 o 
   2   4   2    18779.83    19627.93    609.06 o 
   3   4   2     1620.71     1578.47     42.94 o 
   4   4   2     1150.49      928.98     25.46 o 
   5   4   2     1312.38     1092.98     31.03 o 
   6   4   2     3386.39     3522.63    111.08 o 
   7   4   2      293.67      291.88     24.76 o 
   8   4   2       68.49       88.23     27.45 o 
   9   4   2      619.53      661.58     47.29 o 
  -9   5   2       51.86      100.95     26.97 o 
  -8   5   2     1190.75     1316.23     62.66 o 
  -7   5   2      485.59      537.06     36.38 o 
  -6   5   2      150.12      173.94     15.32 o 
  -5   5   2      887.42      865.43     41.69 o 
  -4   5   2     4926.57     4343.51    110.17 o 
  -3   5   2     4969.93     5471.74    140.82 o 
  -2   5   2     5134.67     4726.56    152.08 o 
  -1   5   2     7864.72     9532.98    261.29 o 
   0   5   2     4023.99     2921.54     74.24 o 
   1   5   2     8401.75    10150.28    282.37 o 
   2   5   2     5551.78     5418.18    159.99 o 
   3   5   2     5046.67     5829.70    164.09 o 
   4   5   2     4917.66     4399.61    119.16 o 
   5   5   2     1201.90     1205.72     35.70 o 
   6   5   2      168.27      150.07     16.25 o 
   7   5   2      486.86      516.84     31.95 o 
   8   5   2     1143.24     1303.39     63.83 o 
   9   5   2       72.03       90.27     29.20 o 
  -9   6   2      247.17      304.71     35.76 o 
  -8   6   2       32.13       76.70     26.90 o 
  -7   6   2       74.66       51.93     22.58 o 
  -6   6   2     4671.50     4718.90    148.44 o 
  -5   6   2     4901.93     4321.19    135.04 o 
  -4   6   2     3168.37     2840.05     77.17 o 
  -3   6   2      301.00      231.34     11.43 o 
  -2   6   2    13376.75    12317.20    377.95 o 
  -1   6   2     5663.01     4563.57    145.28 o 
   0   6   2     7986.74     6026.94    149.15 o 
   1   6   2     5298.72     4133.79    116.31 o 
   2   6   2    13452.00    12920.11    363.00 o 
   3   6   2      261.19      222.36     15.42 o 
   4   6   2     3594.92     3217.23     91.58 o 
   5   6   2     4848.10     4423.34    131.16 o 
   6   6   2     4850.54     4940.75    144.02 o 
   7   6   2       92.45       53.27     25.46 o 
   8   6   2       50.57      100.01     27.52 o 
   9   6   2      244.95      285.91     35.27 o 
  -8   7   2       32.20       50.57     28.96 o 
  -7   7   2      454.13      401.45     32.93 o 
  -6   7   2     1625.13     1677.42     58.96 o 
  -5   7   2      365.37      397.53     29.25 o 
  -4   7   2      755.08      701.84     35.26 o 
  -3   7   2     1186.95     1189.92     34.25 o 
  -2   7   2       12.93       37.68     13.39 o 
  -1   7   2      154.30      125.01     32.26 o 
   0   7   2    10865.22    11372.83    278.95 o 
   1   7   2      302.10      241.47     13.80 o 
   2   7   2        7.06       60.58     14.03 o 
   3   7   2     1080.73     1103.18     41.97 o 
   4   7   2      786.47      692.34     30.91 o 
   5   7   2      382.25      386.65     23.33 o 
   6   7   2     1669.65     1714.82     66.09 o 
   7   7   2      444.45      380.77     34.89 o 
   8   7   2       31.20       12.85     28.26 o 
  -8   8   2       15.19       17.73     29.17 o 
  -7   8   2       62.74       18.89     29.16 o 
  -6   8   2      802.18      842.67     49.65 o 
  -5   8   2      109.07       95.64     18.59 o 
  -4   8   2     1647.62     1586.55     55.89 o 
  -3   8   2      907.86      702.14     32.91 o 
  -2   8   2     1386.76     1380.53     45.03 o 
  -1   8   2      961.21      859.94     38.10 o 
   0   8   2      504.96      346.01     24.08 o 
   1   8   2      968.20      853.40     45.72 o 
   2   8   2     1375.35     1295.72     48.88 o 
   3   8   2      872.12      728.21     47.25 o 
   4   8   2     1524.83     1495.94     61.66 o 
   5   8   2      135.45      109.72     21.00 o 
   6   8   2      783.21      851.20     50.65 o 
   7   8   2       47.53       12.17     29.62 o 
   8   8   2       15.00      -14.94     29.72 o 
  -7   9   2      192.29      167.15     32.92 o 
  -6   9   2      197.17      170.44     29.98 o 
  -5   9   2       15.08       19.13     20.38 o 
  -4   9   2      224.91      248.45     28.99 o 
  -3   9   2       65.60       53.18     15.82 o 
  -2   9   2      994.39     1010.40     36.98 o 
  -1   9   2     1047.11     1299.74     52.19 o 
   0   9   2     2638.90     2815.76    103.80 o 
   1   9   2     1003.81     1129.62     89.47 o 
   2   9   2      868.30      863.77     40.24 o 
   3   9   2       50.47       54.33     18.75 o 
   4   9   2      243.99      232.94     26.16 o 
   5   9   2       22.56       21.28     23.51 o 
   6   9   2      161.61      146.93     32.37 o 
   7   9   2      195.25      133.02     34.73 o 
  -7  10   2      170.95      167.70     38.41 o 
  -6  10   2      224.96      247.21     36.80 o 
  -5  10   2      103.54       40.68     23.75 o 
  -4  10   2      525.37      537.98     29.38 o 
  -3  10   2     1622.68     1630.43     55.54 o 
  -2  10   2      496.83      561.85     49.91 o 
  -1  10   2     1348.14     1458.82     61.41 o 
   0  10   2      364.14      549.54     33.70 o 
   1  10   2     1470.74     1570.26     73.33 o 
   2  10   2      404.12      448.52     43.04 o 
   3  10   2     1619.15     1621.58     74.44 o 
   4  10   2      490.57      551.30     32.57 o 
   5  10   2      104.35       47.07     30.72 o 
   6  10   2      213.75      226.00     34.26 o 
   7  10   2      159.99      150.09     37.16 o 
  -6  11   2       12.74      -33.57     34.13 o 
  -5  11   2        7.30       -4.61     26.22 o 
  -4  11   2      340.66      402.56     28.36 o 
  -3  11   2     1305.26     1297.91     54.75 o 
  -2  11   2      459.17      438.69     31.32 o 
  -1  11   2      186.90      174.10     36.76 o 
   0  11   2        8.92       -2.13     27.99 o 
   1  11   2      212.02      142.61     26.63 o 
   2  11   2      479.14      504.92     65.82 o 
   3  11   2     1180.72     1040.82     48.90 o 
   4  11   2      353.72      400.07     29.56 o 
   5  11   2        1.52      -40.45     26.96 o 
   6  11   2       18.06      -25.10     33.31 o 
  -5  12   2      239.83      250.45     41.75 o 
  -4  12   2       75.84       34.75     30.70 o 
  -3  12   2      293.55      386.06     32.56 o 
  -2  12   2      848.39      935.14     66.50 o 
  -1  12   2      833.01     1119.76     77.86 o 
   0  12   2      235.66      193.48     37.78 o 
   1  12   2      859.04     1173.10     67.22 o 
   2  12   2      895.60      873.14     56.55 o 
   3  12   2      280.53      347.34     31.91 o 
   4  12   2      104.88       86.99     28.45 o 
   5  12   2      286.57      341.71     35.11 o 
  -3  13   2      130.68      104.90     32.38 o 
  -2  13   2      123.03      204.13     34.13 o 
  -1  13   2      280.72      315.93     42.75 o 
   0  13   2      481.77      542.65     52.39 o 
   1  13   2      359.96      451.42     75.51 o 
   2  13   2      132.51      246.71    104.01 o 
   3  13   2      164.37      183.65     65.09 o 
   0  14   2       57.21       17.12     35.95 o 
   1   0   3      773.98     1106.92     39.30 o 
   2   0   3      300.26      402.30     13.22 o 
   3   0   3     5358.93     6469.81    171.66 o 
   4   0   3      228.24      171.66      9.06 o 
   5   0   3     2388.11     2444.29     63.88 o 
   6   0   3      949.40      819.24     38.71 o 
   7   0   3      141.10      132.75     14.83 o 
   8   0   3        0.72        0.85     14.44 o 
   9   0   3       47.44       61.02     17.07 o 
  10   0   3      361.37      380.12     33.95 o 
 -10   1   3      136.26      172.88     27.83 o 
  -9   1   3      351.45      328.89     23.59 o 
  -8   1   3      136.16      128.20     15.33 o 
  -7   1   3      515.69      415.39     25.22 o 
  -6   1   3     1141.14      989.50     36.18 o 
  -5   1   3     1000.36     1015.59     39.12 o 
  -4   1   3     2521.22     1865.64     59.49 o 
  -3   1   3      422.71      411.11     17.21 o 
  -2   1   3     7424.18     6079.51    179.96 o 
  -1   1   3    12988.32    15085.79    403.91 o 
   0   1   3     1108.46      662.82     20.72 o 
   1   1   3    13169.65    15697.73    369.13 o 
   2   1   3     7462.78     6145.46    151.57 o 
   3   1   3      459.17      460.49     14.53 o 
   4   1   3     2510.94     1932.17     49.08 o 
   5   1   3     1015.32     1043.55     34.99 o 
   6   1   3     1080.33      947.05     27.91 o 
   7   1   3      574.05      547.00     37.64 o 
   8   1   3      159.81      170.39     16.68 o 
   9   1   3      388.71      376.38     33.30 o 
  10   1   3      127.26      126.72     35.03 o 
  -9   2   3       34.96       69.99     20.08 o 
  -8   2   3     1478.80     1515.25     45.33 o 
  -7   2   3      477.16      502.54     21.47 o 
  -6   2   3     2706.22     2341.42     83.03 o 
  -5   2   3     3645.12     3433.93    101.44 o 
  -4   2   3     2478.80     1547.22     54.41 o 
  -3   2   3     5378.07     5911.28    188.07 o 
  -2   2   3    37540.96    33308.07    963.22 o 
  -1   2   3     4472.09     4273.25    112.86 o 
   0   2   3    10901.77     7109.30    175.15 o 
   1   2   3     5111.83     4704.99    288.66 o 
   2   2   3    35830.93    31694.85    850.68 o 
   3   2   3     5858.12     6663.43    197.21 o 
   4   2   3     2809.23     1918.43     57.82 o 
   5   2   3     4059.52     3778.80    117.29 o 
   6   2   3     2581.75     2346.29     75.77 o 
   7   2   3      506.82      556.87     25.02 o 
   8   2   3     1557.69     1561.16     55.18 o 
   9   2   3       46.43       80.69     20.97 o 
  -9   3   3       47.35       25.71     22.65 o 
  -8   3   3      337.09      433.90     23.35 o 
  -7   3   3     2790.98     2651.03     71.13 o 
  -6   3   3     3876.98     3861.19    102.30 o 
  -5   3   3        3.66       22.80      7.87 o 
  -4   3   3     4377.25     2940.53     79.73 o 
  -3   3   3     2150.73     1536.12     41.75 o 
  -2   3   3    15649.45    13447.36    418.46 o 
  -1   3   3     4704.12     5025.37    142.56 o 
   0   3   3    21407.72    16107.73    374.67 o 
   1   3   3     4530.83     4528.50    128.09 o 
   2   3   3    16286.57    14590.01    401.58 o 
   3   3   3     2008.39     1405.51     45.14 o 
   4   3   3     4406.49     2889.27     86.29 o 
   5   3   3        0.87        3.75      9.34 o 
   6   3   3     3977.16     4130.65    119.84 o 
   7   3   3     2784.78     2661.16     84.30 o 
   8   3   3      362.11      439.30     22.04 o 
   9   3   3       43.31       34.35     21.79 o 
  -9   4   3       39.92       38.87     26.23 o 
  -8   4   3      276.87      288.79     26.19 o 
  -7   4   3     1280.57     1197.66     41.70 o 
  -6   4   3     5042.96     4779.31    119.03 o 
  -5   4   3      531.14      697.26     21.43 o 
  -4   4   3     3378.06     2769.13     81.10 o 
  -3   4   3     5146.36     5542.97    133.10 o 
  -2   4   3     4957.55     3373.27    107.61 o 
  -1   4   3     1495.90     2135.36     54.28 o 
   0   4   3    20270.42    18351.90    424.59 o 
   1   4   3     1748.51     2148.09     58.71 o 
   2   4   3     5258.42     3778.10    113.33 o 
   3   4   3     4356.95     4368.45    143.31 o 
   4   4   3     3384.45     2713.24     75.12 o 
   5   4   3      424.54      527.73     23.63 o 
   6   4   3     4784.75     4627.98    128.38 o 
   7   4   3     1104.68     1036.64     48.30 o 
   8   4   3      276.38      272.57     26.10 o 
   9   4   3       75.07       81.21     21.91 o 
  -9   5   3       27.95       53.71     26.29 o 
  -8   5   3       87.44       80.73     24.91 o 
  -7   5   3      150.83      170.23     19.35 o 
  -6   5   3     1615.90     1613.30     52.86 o 
  -5   5   3      514.87      434.37     19.94 o 
  -4   5   3     3569.46     3593.60     93.82 o 
  -3   5   3     3257.43     3323.80     82.93 o 
  -2   5   3     8714.25     9336.16    217.86 o 
  -1   5   3     3618.66     3708.39     91.94 o 
   0   5   3       60.55       93.48      7.79 o 
   1   5   3     3417.05     3628.69     93.20 o 
   2   5   3     7995.42     8005.78    275.93 o 
   3   5   3     3220.28     3159.17    105.58 o 
   4   5   3     2772.52     2820.45     95.26 o 
   5   5   3      508.60      442.11     20.39 o 
   6   5   3     1502.00     1459.61     52.62 o 
   7   5   3      141.49      158.26     23.09 o 
   8   5   3       34.75       39.25     24.22 o 
   9   5   3       28.07       11.65     27.60 o 
  -9   6   3      374.27      388.51     37.43 o 
  -8   6   3       35.68       46.78     26.57 o 
  -7   6   3       60.43       90.94     24.64 o 
  -6   6   3       34.52       63.78     15.56 o 
  -5   6   3      504.27      561.31     28.90 o 
  -4   6   3      661.11      752.98     29.95 o 
  -3   6   3      253.80      321.29     16.54 o 
  -2   6   3     4392.19     4977.71    126.44 o 
  -1   6   3      875.76     1187.12     35.20 o 
   0   6   3    13203.67    13535.28    359.16 o 
   1   6   3      980.56     1280.07     34.56 o 
   2   6   3     4442.56     5264.09    161.40 o 
   3   6   3      424.61      533.29     49.40 o 
   4   6   3      566.09      617.38     29.78 o 
   5   6   3      608.41      634.20     29.55 o 
   6   6   3       49.26       68.90     17.39 o 
   7   6   3       96.67      112.08     22.86 o 
   8   6   3       40.62       50.30     28.98 o 
   9   6   3      364.94      355.05     39.16 o 
  -8   7   3      474.17      472.51     44.74 o 
  -7   7   3       17.66       62.65     26.45 o 
  -6   7   3      452.47      425.51     26.67 o 
  -5   7   3      878.71      815.16     35.44 o 
  -4   7   3     4053.60     4290.67    144.39 o 
  -3   7   3      350.41      300.32     16.99 o 
  -2   7   3     2006.64     2182.98     60.09 o 
  -1   7   3      497.04      436.88     32.54 o 
   0   7   3     4448.90     4808.48    120.90 o 
   1   7   3      461.68      376.86     22.56 o 
   2   7   3     2763.97     2612.00    165.33 o 
   3   7   3      359.50      350.02     28.65 o 
   4   7   3     4700.28     5097.23    152.26 o 
   5   7   3      901.74      854.93     36.65 o 
   6   7   3      669.06      689.13     33.82 o 
   7   7   3       17.81       -5.17     23.75 o 
   8   7   3      474.88      383.74     38.76 o 
  -8   8   3      749.94      854.52     65.50 o 
  -7   8   3      201.95      193.43     31.17 o 
  -6   8   3       21.58       46.09     19.32 o 
  -5   8   3     1754.72     1888.03     61.50 o 
  -4   8   3     1967.87     1904.77     58.76 o 
  -3   8   3     1488.57     1468.68     52.41 o 
  -2   8   3     3574.57     3314.85     99.64 o 
  -1   8   3     3008.36     3029.42     84.69 o 
   0   8   3      185.22      169.43     21.88 o 
   1   8   3     2534.25     2493.12     86.16 o 
   2   8   3     3783.58     3595.40     96.84 o 
   3   8   3     1924.25     1904.75     62.70 o 
   4   8   3     1892.58     1866.64     63.31 o 
   5   8   3     1538.76     1610.09     60.33 o 
   6   8   3       18.06       26.37     21.17 o 
   7   8   3      293.04      302.72     34.47 o 
   8   8   3      715.08      805.66     62.53 o 
  -7   9   3      260.09      234.64     35.29 o 
  -6   9   3      444.04      436.46     52.74 o 
  -5   9   3      744.99      793.67     39.06 o 
  -4   9   3     2584.00     2394.76     69.65 o 
  -3   9   3     1548.18     1416.67     49.04 o 
  -2   9   3     1394.02      792.37     78.63 o 
  -1   9   3      730.71      751.53     54.19 o 
   0   9   3     3632.76     4647.18    165.60 o 
   1   9   3      725.02      701.74     53.66 o 
   2   9   3     1007.54     1014.83     36.71 o 
   3   9   3     1542.28     1445.22     50.96 o 
   4   9   3     2364.33     2084.52     73.58 o 
   5   9   3      737.97      803.47     49.76 o 
   6   9   3      311.48      277.29     35.49 o 
   7   9   3      254.05      279.04     37.04 o 
  -6  10   3      148.59       94.76     42.06 o 
  -5  10   3     1582.10     1650.05     58.98 o 
  -4  10   3      624.56      616.29     56.08 o 
  -3  10   3      770.45      725.91     34.32 o 
  -2  10   3      291.53      298.23     26.05 o 
  -1  10   3     1955.02     2059.32     82.74 o 
   0  10   3     5289.47     6012.17    263.00 o 
   1  10   3     1557.30     1606.79     84.21 o 
   2  10   3      272.06      262.70     24.41 o 
   3  10   3      840.55      777.91     39.63 o 
   4  10   3      634.10      643.11     56.44 o 
   5  10   3     1303.94     1346.90     64.99 o 
   6  10   3      134.86      130.70     34.30 o 
  -6  11   3      225.15      108.69     37.31 o 
  -5  11   3       18.86      -23.80     49.28 o 
  -4  11   3      734.31      711.71     44.86 o 
  -3  11   3      507.98      434.76     30.29 o 
  -2  11   3      439.18      416.21     35.03 o 
  -1  11   3      881.22      988.81     55.17 o 
   0  11   3      867.20      993.01     70.56 o 
   1  11   3      839.66      874.64     48.94 o 
   2  11   3      562.22      586.17     36.98 o 
   3  11   3      494.68      422.05     30.76 o 
   4  11   3      876.45      850.02     43.06 o 
   5  11   3       21.37        0.90     30.40 o 
   6  11   3      259.83      145.83     36.00 o 
  -5  12   3      169.81       53.81     37.14 o 
  -4  12   3        2.83      -50.81     33.88 o 
  -3  12   3      718.04      618.02     46.87 o 
  -2  12   3       26.56       65.97     29.27 o 
  -1  12   3      328.52      355.51     41.27 o 
   0  12   3      178.28      272.15     38.47 o 
   1  12   3      373.78      404.48     45.26 o 
   2  12   3       23.08       70.37     42.00 o 
   3  12   3      821.56      695.98     39.28 o 
   4  12   3        2.56      -10.86     24.61 o 
   5  12   3      220.14      151.01     32.72 o 
  -3  13   3       13.78       42.28     42.19 o 
  -2  13   3      476.18      562.61     42.09 o 
  -1  13   3      284.22      398.26     57.97 o 
   0  13   3      176.49      179.36     75.54 o 
   1  13   3      278.60      346.52     45.32 o 
   2  13   3      447.98      599.61    119.95 o 
   3  13   3       11.51       22.78     56.02 o 
   0   0   4    41531.61    43541.68   1520.31 o 
   1   0   4    36446.87    38792.11   1087.01 o 
   2   0   4       43.00      220.00      7.81 o 
   3   0   4     7812.62     9081.49    268.61 o 
   4   0   4    18095.19    17185.47    454.80 o 
   5   0   4     4747.36     4293.04    126.27 o 
   6   0   4     2215.01     2675.34     69.36 o 
   7   0   4       10.13       85.37     12.62 o 
   8   0   4     5817.61     6023.34    166.64 o 
   9   0   4      625.68      812.73     35.23 o 
  -9   1   4     1905.21     1975.28     66.95 o 
  -8   1   4     2887.97     3115.56     87.38 o 
  -7   1   4     2941.66     3217.42     90.47 o 
  -6   1   4     1140.94     1086.16     32.80 o 
  -5   1   4    13370.56    14458.58    393.36 o 
  -4   1   4    26750.77    23294.42    623.43 o 
  -3   1   4    21081.40    23560.31    661.42 o 
  -2   1   4     1383.00     1048.82     23.59 o 
  -1   1   4    19855.15    23044.20    823.99 o 
   0   1   4    95873.05    86887.77   2274.47 o 
   1   1   4    20267.86    23821.45    564.58 o 
   2   1   4     1374.49      961.02     22.90 o 
   3   1   4    23097.93    26336.02    582.29 o 
   4   1   4    27271.99    24434.72    623.51 o 
   5   1   4    14043.65    15437.52    428.55 o 
   6   1   4     1061.41      925.84     34.23 o 
   7   1   4     3016.10     3288.68     92.33 o 
   8   1   4     2932.39     3182.99    111.76 o 
   9   1   4     1852.62     1973.24     63.24 o 
  -9   2   4      888.77      827.70     33.08 o 
  -8   2   4     2228.98     2213.70     56.90 o 
  -7   2   4     2530.34     2488.06     66.76 o 
  -6   2   4     1987.44     2078.31     61.53 o 
  -5   2   4     8055.87     8517.18    254.21 o 
  -4   2   4    19132.13    20593.39    616.95 o 
  -3   2   4     1936.48     1945.87     60.43 o 
  -2   2   4    20480.48    26362.99    753.31 o 
  -1   2   4      418.71      467.67     15.37 o 
   0   2   4    74506.07    76833.88   2099.95 o 
   1   2   4      318.76      400.35     13.15 o 
   2   2   4    20664.06    26746.17    654.60 o 
   3   2   4     1911.45     1987.81     58.33 o 
   4   2   4    19548.70    20905.56    512.02 o 
   5   2   4     7977.08     8480.74    225.96 o 
   6   2   4     1893.94     2050.12     56.07 o 
   7   2   4     2520.00     2500.91     72.96 o 
   8   2   4     2322.04     2265.83     73.88 o 
   9   2   4      904.74      842.45     39.75 o 
  -9   3   4      478.95      430.39     32.26 o 
  -8   3   4      866.40      887.23     35.48 o 
  -7   3   4     2555.02     2723.07     70.81 o 
  -6   3   4     1865.29     1743.05     49.10 o 
  -5   3   4     5249.66     5555.39    133.75 o 
  -4   3   4     4231.57     4228.04    114.97 o 
  -3   3   4    13046.25    14376.39    371.80 o 
  -2   3   4     3085.72     3243.14     82.74 o 
  -1   3   4    19343.75    20968.35    531.37 o 
   0   3   4     1070.04     1450.45     37.42 o 
   1   3   4    19147.45    21231.60    574.19 o 
   2   3   4     2962.25     3170.11     87.18 o 
   3   3   4    12528.25    13689.00    437.88 o 
   4   3   4     4335.80     4354.87    124.68 o 
   5   3   4     4781.82     5020.80    143.43 o 
   6   3   4     2034.98     1890.53     58.57 o 
   7   3   4     2404.81     2536.72     71.66 o 
   8   3   4      908.56      965.94     37.34 o 
   9   3   4      494.54      401.58     28.69 o 
  -9   4   4      155.50      124.12     27.42 o 
  -8   4   4      725.20      726.49     32.68 o 
  -7   4   4      616.92      618.26     26.28 o 
  -6   4   4     4676.21     4937.86    134.27 o 
  -5   4   4      792.64      801.20     26.73 o 
  -4   4   4     4957.05     5476.14    138.02 o 
  -3   4   4     5128.13     4885.92    132.13 o 
  -2   4   4    11772.45    12248.93    335.34 o 
  -1   4   4     8253.44     8401.28    211.75 o 
   0   4   4     1332.37     2572.01     62.02 o 
   1   4   4     8513.35     8866.08    236.04 o 
   2   4   4    10798.25    10701.58    300.97 o 
   3   4   4     5287.41     5055.53    143.21 o 
   4   4   4     4412.43     4768.87    148.94 o 
   5   4   4      821.85      905.19     30.29 o 
   6   4   4     4522.62     4907.46    135.56 o 
   7   4   4      648.17      656.31     31.40 o 
   8   4   4      713.04      682.60     32.24 o 
   9   4   4      141.88      138.44     25.13 o 
  -9   5   4      377.21      346.86     33.18 o 
  -8   5   4      526.19      614.46     42.24 o 
  -7   5   4     2963.11     3204.53     99.59 o 
  -6   5   4     2379.51     2433.10     77.87 o 
  -5   5   4     2894.21     2777.60     82.96 o 
  -4   5   4     1632.43     1399.82     41.14 o 
  -3   5   4     3211.10     3522.26    106.62 o 
  -2   5   4    29706.63    25974.53    644.20 o 
  -1   5   4     2834.07     2576.32     71.35 o 
   0   5   4      646.24     1541.60     39.60 o 
   1   5   4     3492.59     3295.93     98.10 o 
   2   5   4    29746.32    26940.47    691.25 o 
   3   5   4     3095.50     3398.22    112.46 o 
   4   5   4     1550.84     1321.89     49.29 o 
   5   5   4     3224.30     3162.50     84.46 o 
   6   5   4     2460.42     2462.91     87.46 o 
   7   5   4     2843.87     3058.56    108.63 o 
   8   5   4      515.02      570.63     38.13 o 
   9   5   4      391.78      398.20     27.67 o 
  -8   6   4      146.02      150.61     26.86 o 
  -7   6   4      758.91      868.61     39.15 o 
  -6   6   4     1819.32     1916.83     65.83 o 
  -5   6   4      128.86      160.33     15.94 o 
  -4   6   4      425.29      527.42     24.72 o 
  -3   6   4     3088.16     2634.56     69.59 o 
  -2   6   4     8193.99     8534.60    270.07 o 
  -1   6   4      910.38      927.92     36.51 o 
   0   6   4      293.11      584.26     20.48 o 
   1   6   4     1002.13     1026.52     42.17 o 
   2   6   4     8694.39     9009.02    276.84 o 
   3   6   4     3261.95     2812.90     90.40 o 
   4   6   4      546.80      719.27     29.88 o 
   5   6   4      124.70      168.00     17.68 o 
   6   6   4     1875.12     1996.26     65.77 o 
   7   6   4      831.11      930.03     40.88 o 
   8   6   4      112.96      132.85     28.51 o 
  -8   7   4       17.91       64.87     28.43 o 
  -7   7   4      491.70      572.67     39.25 o 
  -6   7   4     1783.29     1891.59     65.11 o 
  -5   7   4      235.91      231.03     20.09 o 
  -4   7   4     1832.62     1887.28     69.73 o 
  -3   7   4     3202.82     2691.11     76.44 o 
  -2   7   4      950.11      783.87     29.61 o 
  -1   7   4     5472.57     5637.79    156.22 o 
   0   7   4     9008.24     8708.00    203.33 o 
   1   7   4     5506.18     5228.17    141.95 o 
   2   7   4     1014.77      876.74     53.46 o 
   3   7   4     2940.17     2492.63     88.30 o 
   4   7   4     1738.09     1740.23     60.12 o 
   5   7   4      313.39      318.05     23.94 o 
   6   7   4     1868.64     1914.44     65.55 o 
   7   7   4      439.93      515.48     42.73 o 
   8   7   4       13.88       24.52     29.68 o 
  -8   8   4      107.13      170.52     35.05 o 
  -7   8   4      106.32       87.47     30.27 o 
  -6   8   4      124.26      155.72     21.34 o 
  -5   8   4     1382.40     1294.28     48.16 o 
  -4   8   4     1076.48     1144.66     40.70 o 
  -3   8   4        1.48       -6.59     15.07 o 
  -2   8   4     1524.37     1669.01     74.36 o 
  -1   8   4      566.40      482.17     20.64 o 
   0   8   4       48.99       37.86     11.22 o 
   1   8   4      576.60      473.85     24.91 o 
   2   8   4     1477.15     1503.34     53.85 o 
   3   8   4        2.82       13.45     16.90 o 
   4   8   4     1029.21     1144.33     68.77 o 
   5   8   4     1276.51     1203.20     47.96 o 
   6   8   4      108.42       88.08     22.94 o 
   7   8   4       98.18       72.56     28.64 o 
   8   8   4       94.20      142.88     34.72 o 
  -7   9   4       12.06       -0.24     31.39 o 
  -6   9   4      520.13      484.15     37.57 o 
  -5   9   4       79.83      111.79     22.70 o 
  -4   9   4      156.45      190.16     19.00 o 
  -3   9   4      554.07      557.31     28.78 o 
  -2   9   4      740.07      598.27     28.21 o 
  -1   9   4      594.38      664.19     30.76 o 
   0   9   4     1998.74     1966.27     62.73 o 
   1   9   4      564.51      567.74     33.86 o 
   2   9   4      762.40      607.65     42.08 o 
   3   9   4      524.65      541.74     36.15 o 
   4   9   4      156.13      161.01     22.61 o 
   5   9   4       79.88      137.30     24.00 o 
   6   9   4      526.16      447.62     34.34 o 
   7   9   4       11.41      -36.53     30.41 o 
  -6  10   4      102.48       35.23     38.98 o 
  -5  10   4       38.22       39.81     28.37 o 
  -4  10   4      583.27      503.05     47.15 o 
  -3  10   4      170.72      182.51     20.90 o 
  -2  10   4     1401.76     1359.78     59.76 o 
  -1  10   4      225.74      253.26     21.10 o 
   0  10   4      317.45      285.75     52.62 o 
   1  10   4      201.74      221.09     21.22 o 
   2  10   4     1411.29     1277.60     51.45 o 
   3  10   4      177.81      208.83     21.62 o 
   4  10   4      515.91      404.87     28.47 o 
   5  10   4       40.15       64.97     24.45 o 
   6  10   4       83.22       32.05     34.14 o 
  -5  11   4      104.52       15.83     50.68 o 
  -4  11   4       57.96       68.62     25.41 o 
  -3  11   4      860.19     1001.12     46.67 o 
  -2  11   4     1745.66     2244.11     68.91 o 
  -1  11   4      464.91      489.03     45.47 o 
   0  11   4       61.04      216.48     46.51 o 
   1  11   4      551.66      579.89     43.80 o 
   2  11   4     1700.29     1968.87     86.32 o 
   3  11   4      751.27      913.90     58.83 o 
   4  11   4       73.09       86.76     25.26 o 
   5  11   4      120.59       86.05     31.40 o 
  -4  12   4      166.13      105.73     29.65 o 
  -3  12   4      594.77      684.16     39.31 o 
  -2  12   4      200.33      241.38     45.36 o 
  -1  12   4      725.52      783.30     95.77 o 
   0  12   4        1.16       26.41     30.04 o 
   1  12   4      708.77      747.25     90.82 o 
   2  12   4      244.79      314.09     32.41 o 
   3  12   4      590.71      691.25     45.06 o 
   4  12   4      194.95      150.47     29.41 o 
  -3  13   4      423.40      375.95     50.22 o 
  -2  13   4       71.90      137.35     49.90 o 
  -1  13   4     1025.92     1351.87    137.10 o 
   0  13   4        9.86       20.63     77.33 o 
   1  13   4     1167.72     1524.89     85.69 o 
   2  13   4       67.16      149.71     83.52 o 
   3  13   4      416.09      401.95     38.07 o 
   1   0   5     1938.60     1947.44     93.13 o 
   2   0   5     1368.06     1459.42     34.81 o 
   3   0   5     2268.89     2348.56     51.77 o 
   4   0   5     2995.76     2912.30     74.17 o 
   5   0   5       97.86       90.96      9.53 o 
   6   0   5       33.02       74.18     10.89 o 
   7   0   5       81.72       72.82     12.80 o 
   8   0   5        8.76       12.05     16.13 o 
   9   0   5      163.63      166.43     20.43 o 
  -9   1   5      108.45      132.78     24.20 o 
  -8   1   5      684.76      707.63     30.39 o 
  -7   1   5        7.40       19.38     12.20 o 
  -6   1   5     2001.95     1964.74     53.57 o 
  -5   1   5      198.18      204.16     11.73 o 
  -4   1   5      587.65      617.07     21.81 o 
  -3   1   5     2508.25     2408.28     52.64 o 
  -2   1   5       38.69       81.18      5.43 o 
  -1   1   5     2338.49     3569.38     93.58 o 
   0   1   5     4718.93     4997.38    131.82 o 
   1   1   5     2235.92     3417.98     85.25 o 
   2   1   5       75.69      135.65     10.07 o 
   3   1   5     2322.28     2160.15     50.29 o 
   4   1   5      628.57      658.26     19.32 o 
   5   1   5      218.62      216.87     12.05 o 
   6   1   5     2003.45     1954.76     58.61 o 
   7   1   5        5.32       12.44     13.87 o 
   8   1   5      725.73      716.15     31.60 o 
   9   1   5      139.50      162.77     20.14 o 
  -9   2   5      379.29      326.53     22.46 o 
  -8   2   5     1075.24     1244.84     40.30 o 
  -7   2   5     1617.72     1685.74     47.76 o 
  -6   2   5     4881.35     4775.71    123.86 o 
  -5   2   5     2938.92     2832.19     82.25 o 
  -4   2   5    14410.67    12418.17    322.82 o 
  -3   2   5     3526.93     3677.71    102.82 o 
  -2   2   5    17966.08    14027.13    373.38 o 
  -1   2   5     3827.46     4057.37    122.36 o 
   0   2   5    19979.79    15634.74    400.72 o 
   1   2   5     4150.26     4399.32    108.94 o 
   2   2   5    18389.78    14463.51    314.12 o 
   3   2   5     3681.96     3969.39     96.86 o 
   4   2   5    14432.41    12048.43    301.88 o 
   5   2   5     3151.49     3198.23     83.82 o 
   6   2   5     4691.09     4649.56    161.62 o 
   7   2   5     1602.30     1630.28     52.45 o 
   8   2   5     1126.45     1328.59     45.62 o 
   9   2   5      387.33      362.42     26.67 o 
  -9   3   5       63.24      102.37     25.88 o 
  -8   3   5      316.65      295.80     19.41 o 
  -7   3   5     1322.73     1157.77     33.88 o 
  -6   3   5     3432.73     3086.52     81.68 o 
  -5   3   5      367.79      482.39     20.40 o 
  -4   3   5     4475.72     5096.61    178.40 o 
  -3   3   5     2866.41     2840.69     77.67 o 
  -2   3   5    27713.42    27846.63    647.39 o 
  -1   3   5      598.33      803.14     38.10 o 
   0   3   5    25819.03    30581.91    705.48 o 
   1   3   5      665.34      888.73     32.20 o 
   2   3   5    27454.02    26507.94    713.27 o 
   3   3   5     2854.36     2832.60     73.99 o 
   4   3   5     4413.98     5111.36    160.04 o 
   5   3   5      354.10      398.23     19.86 o 
   6   3   5     3449.54     3144.14     88.49 o 
   7   3   5     1167.39     1031.17     39.31 o 
   8   3   5      295.84      300.51     25.82 o 
   9   3   5       80.18      148.34     24.56 o 
  -9   4   5      707.54      717.77     47.15 o 
  -8   4   5      231.71      344.75     22.56 o 
  -7   4   5     1645.68     1487.48     46.84 o 
  -6   4   5     4856.50     4557.69    124.62 o 
  -5   4   5     4736.40     4843.82    132.80 o 
  -4   4   5     4009.05     3345.70     94.78 o 
  -3   4   5    24138.13    24911.68    727.69 o 
  -2   4   5    11955.26    10025.52    308.59 o 
  -1   4   5    30338.36    32028.98    744.07 o 
   0   4   5    12595.90    10423.92    243.23 o 
   1   4   5    31038.27    32491.01    878.06 o 
   2   4   5    11457.63     9974.65    260.84 o 
   3   4   5    23572.07    24164.20    761.89 o 
   4   4   5     4133.65     3585.69    103.09 o 
   5   4   5     4957.52     5012.45    144.10 o 
   6   4   5     4852.09     4623.66    126.13 o 
   7   4   5     1587.31     1455.65     45.22 o 
   8   4   5      251.43      336.37     23.78 o 
   9   4   5      760.41      697.50     39.23 o 
  -9   5   5        3.67        7.20     26.23 o 
  -8   5   5     2119.18     1863.41     65.00 o 
  -7   5   5       18.67       73.50     16.50 o 
  -6   5   5     6735.95     6639.34    180.78 o 
  -5   5   5      360.65      393.87     20.71 o 
  -4   5   5     7713.52     8088.42    211.80 o 
  -3   5   5      951.40     1235.05     38.88 o 
  -2   5   5    12693.63    12594.74    307.25 o 
  -1   5   5     2634.26     2696.59     68.22 o 
   0   5   5     9855.67    11014.44    256.14 o 
   1   5   5     2860.07     3047.88     81.06 o 
   2   5   5    12568.85    12439.02    330.23 o 
   3   5   5      989.21     1263.49     46.27 o 
   4   5   5     7324.02     7736.88    250.14 o 
   5   5   5      374.25      413.83     22.45 o 
   6   5   5     6697.51     6712.34    182.29 o 
   7   5   5       17.28       48.43     20.57 o 
   8   5   5     2089.79     1915.49     61.90 o 
   9   5   5        3.27       -1.73     22.35 o 
  -8   6   5      141.79      175.86     29.17 o 
  -7   6   5     4531.70     4279.88    134.39 o 
  -6   6   5       37.60      105.65     16.48 o 
  -5   6   5     9166.12     9195.54    252.52 o 
  -4   6   5      300.74      238.89     15.01 o 
  -3   6   5     7844.44     7784.12    195.68 o 
  -2   6   5      946.52     1005.74     34.09 o 
  -1   6   5     6511.07     7048.22    164.90 o 
   0   6   5     1699.05     1908.36     48.61 o 
   1   6   5     6600.43     6976.41    180.40 o 
   2   6   5      838.81     1011.68     37.16 o 
   3   6   5     7922.40     8055.52    249.42 o 
   4   6   5      315.75      275.39     20.51 o 
   5   6   5     9389.82     9682.88    274.14 o 
   6   6   5       33.51       96.85     19.78 o 
   7   6   5     4536.81     4351.12    132.10 o 
   8   6   5      144.26      134.03     29.50 o 
  -8   7   5     1722.27     1763.75     83.17 o 
  -7   7   5      118.29      194.27     21.96 o 
  -6   7   5     3624.76     3600.61    113.23 o 
  -5   7   5     1534.70     1457.14     52.40 o 
  -4   7   5     9270.83     8828.70    220.47 o 
  -3   7   5     1339.63     1447.09     55.69 o 
  -2   7   5    14719.98    15745.27    396.41 o 
  -1   7   5      642.81      710.09     26.14 o 
   0   7   5    16382.24    18133.96    420.06 o 
   1   7   5      688.68      758.11     27.88 o 
   2   7   5    15004.31    16771.45    559.36 o 
   3   7   5     1308.44     1435.10     55.29 o 
   4   7   5     9362.36     8950.20    280.41 o 
   5   7   5     1484.44     1430.49     52.85 o 
   6   7   5     3639.44     3542.19    110.49 o 
   7   7   5      121.01      152.47     23.30 o 
   8   7   5     1730.45     1781.41     74.95 o 
  -7   8   5     1390.62     1317.39     69.92 o 
  -6   8   5      155.16      241.39     22.64 o 
  -5   8   5     5084.49     5037.37    154.29 o 
  -4   8   5     2316.90     2352.27    110.59 o 
  -3   8   5    10890.12    10790.31    299.62 o 
  -2   8   5     2709.74     2787.18    104.87 o 
  -1   8   5    23600.42    24489.52    590.86 o 
   0   8   5     1192.66     1228.40     60.23 o 
   1   8   5    23124.05    23606.73    657.75 o 
   2   8   5     2592.41     2498.98     94.01 o 
   3   8   5    11339.64    11192.51    343.91 o 
   4   8   5     2292.11     2475.10     77.65 o 
   5   8   5     4874.95     4920.93    149.46 o 
   6   8   5      173.62      283.19     26.59 o 
   7   8   5     1484.48     1417.86     63.38 o 
  -7   9   5       95.84      103.35     34.48 o 
  -6   9   5     2466.86     2388.69     98.95 o 
  -5   9   5      267.98      283.71     25.78 o 
  -4   9   5     5244.38     5444.02    212.66 o 
  -3   9   5      837.70      857.07     40.56 o 
  -2   9   5     8292.92     8167.72    311.24 o 
  -1   9   5      198.80      312.85     21.11 o 
   0   9   5    10423.46     9797.19    252.17 o 
   1   9   5      180.96      259.95     27.38 o 
   2   9   5     7991.73     7750.10    263.33 o 
   3   9   5      838.18      907.13     54.62 o 
   4   9   5     5118.85     5447.36    171.13 o 
   5   9   5      298.86      288.67     26.32 o 
   6   9   5     2363.95     2208.13     78.26 o 
   7   9   5      101.11      172.74     32.00 o 
  -6  10   5      142.81      144.53     35.67 o 
  -5  10   5     2747.43     2638.90    101.66 o 
  -4  10   5      516.66      581.29     59.22 o 
  -3  10   5     2758.89     2633.50     91.20 o 
  -2  10   5      191.79      258.03     24.89 o 
  -1  10   5     3773.79     3712.54    168.35 o 
   0  10   5     1473.26     1419.09    101.71 o 
   1  10   5     3407.57     3168.40    135.47 o 
   2  10   5      195.07      253.32     30.17 o 
   3  10   5     3020.99     2791.82     99.67 o 
   4  10   5      513.04      580.28     39.05 o 
   5  10   5     2598.14     2536.83    100.05 o 
   6  10   5      147.95      202.04     31.67 o 
  -5  11   5      298.85      261.89     34.92 o 
  -4  11   5     1765.46     1624.92     66.82 o 
  -3  11   5      115.91       80.35     28.08 o 
  -2  11   5     1514.20     1440.77     71.74 o 
  -1  11   5      386.05      434.66     31.30 o 
   0  11   5     1032.48     1091.03    111.86 o 
   1  11   5      433.06      407.13     41.76 o 
   2  11   5     1532.00     1396.82     56.72 o 
   3  11   5      127.91       87.22     24.28 o 
   4  11   5     1830.40     1775.81     66.65 o 
   5  11   5      302.66      301.96     31.68 o 
  -4  12   5      113.96      124.90     30.02 o 
  -3  12   5     1274.53     1214.12     59.99 o 
  -2  12   5      198.23      192.73     30.91 o 
  -1  12   5     2261.76     2307.19    136.41 o 
   0  12   5      213.87      360.90     55.95 o 
   1  12   5     2306.97     2272.21    107.41 o 
   2  12   5      191.28      115.57     38.56 o 
   3  12   5     1347.26     1232.05    105.54 o 
   4  12   5      120.76      177.06     30.01 o 
  -2  13   5     1331.58     1225.70     85.26 o 
  -1  13   5       36.88      129.43     68.05 o 
   0  13   5     1905.39     2120.78    151.22 o 
   1  13   5       35.34      131.76     83.57 o 
   2  13   5     1303.37     1166.07     73.05 o 
   0   0   6    12237.17    14997.93    600.52 o 
   1   0   6     3432.13     3006.60     96.29 o 
   2   0   6    18934.52    22099.64    492.62 o 
   3   0   6     7931.54     7028.45    149.15 o 
   4   0   6    14598.18    14892.05    366.14 o 
   5   0   6      920.40      930.76     28.33 o 
   6   0   6    12975.35    13091.48    344.83 o 
   7   0   6     2774.76     2838.71     76.50 o 
   8   0   6     4588.56     4494.78    127.45 o 
   9   0   6        1.58      -14.91     21.51 o 
  -9   1   6     1593.46     1473.74     64.67 o 
  -8   1   6      266.07      361.65     22.93 o 
  -7   1   6     5489.49     5360.77    136.82 o 
  -6   1   6     8009.38     7594.36    203.15 o 
  -5   1   6    10342.45    11245.06    295.41 o 
  -4   1   6     4754.78     4350.55    113.67 o 
  -3   1   6    17797.21    20028.47    441.45 o 
  -2   1   6    42981.06    36761.75    950.27 o 
  -1   1   6    23057.63    25852.21    668.16 o 
   0   1   6     3308.12     2362.43     71.63 o 
   1   1   6    22863.28    25267.01    621.87 o 
   2   1   6    42945.87    35934.20    840.93 o 
   3   1   6    18021.71    20062.57    420.72 o 
   4   1   6     4746.73     4709.86    107.16 o 
   5   1   6    10170.75    11149.78    295.50 o 
   6   1   6     8137.96     7564.97    221.63 o 
   7   1   6     5569.55     5545.88    185.36 o 
   8   1   6      257.90      415.11     47.71 o 
   9   1   6     1568.23     1504.08     60.01 o 
  -9   2   6       57.58       74.00     19.42 o 
  -8   2   6     1085.71     1056.21     44.91 o 
  -7   2   6      932.71     1108.86     46.06 o 
  -6   2   6     3859.73     4494.80    145.91 o 
  -5   2   6      784.13      857.80     30.26 o 
  -4   2   6    13472.13    14205.62    380.07 o 
  -3   2   6     2238.31     2018.27     87.41 o 
  -2   2   6    35563.03    38823.21   1024.25 o 
  -1   2   6     2691.60     2673.45    107.23 o 
   0   2   6    42167.63    46984.36   1335.93 o 
   1   2   6     2828.56     2717.47     75.84 o 
   2   2   6    35586.88    39863.44    863.59 o 
   3   2   6     2354.84     2048.82     76.08 o 
   4   2   6    13742.88    14583.17    382.53 o 
   5   2   6      718.34      822.53     34.38 o 
   6   2   6     3631.69     4300.22    129.39 o 
   7   2   6      849.77     1006.92     39.21 o 
   8   2   6     1144.01     1146.57     42.46 o 
   9   2   6       47.42       68.29     20.49 o 
  -9   3   6      905.82      785.40     38.22 o 
  -8   3   6      222.04      266.38     28.86 o 
  -7   3   6     2067.08     2013.04     61.19 o 
  -6   3   6      469.60      474.94     22.46 o 
  -5   3   6     5782.01     5749.87    156.69 o 
  -4   3   6     3022.50     3045.67     82.02 o 
  -3   3   6    16957.29    18926.54    511.35 o 
  -2   3   6     4692.09     4779.38    114.39 o 
  -1   3   6    34245.11    38362.88    903.40 o 
   0   3   6     2847.90     2328.43     59.60 o 
   1   3   6    33634.79    37759.11    903.84 o 
   2   3   6     4539.49     4658.36    119.37 o 
   3   3   6    16921.63    18650.77    413.67 o 
   4   3   6     2978.29     2963.28     77.54 o 
   5   3   6     5914.61     5969.18    147.48 o 
   6   3   6      467.70      483.66     23.19 o 
   7   3   6     2161.81     2120.41     69.22 o 
   8   3   6      207.27      266.54     24.51 o 
   9   3   6      938.09      842.32     41.79 o 
  -9   4   6      280.17      353.49     34.71 o 
  -8   4   6     2061.40     2089.66     71.24 o 
  -7   4   6       78.13      127.97     16.07 o 
  -6   4   6     3856.59     3633.79    101.56 o 
  -5   4   6     3216.62     3016.86     82.43 o 
  -4   4   6     6451.59     6609.50    177.71 o 
  -3   4   6     2554.35     2724.35     76.39 o 
  -2   4   6     3485.89     4041.17    102.14 o 
  -1   4   6     1765.83     1797.73     42.63 o 
   0   4   6     5148.84     4850.86    114.00 o 
   1   4   6     1784.26     1857.09     68.67 o 
   2   4   6     3495.73     3922.05    118.61 o 
   3   4   6     2601.75     2629.67     76.21 o 
   4   4   6     6524.90     6733.85    210.68 o 
   5   4   6     3127.66     2905.69     77.44 o 
   6   4   6     3816.74     3676.92     95.35 o 
   7   4   6       77.81      129.35     17.27 o 
   8   4   6     2167.32     2166.33     73.50 o 
   9   4   6      280.23      344.91     30.96 o 
  -8   5   6      685.12      835.58     37.64 o 
  -7   5   6     1855.66     2023.66     67.87 o 
  -6   5   6      668.57      743.55     40.17 o 
  -5   5   6     3489.92     3314.79     93.76 o 
  -4   5   6     5818.79     5224.80    139.79 o 
  -3   5   6     2986.11     2906.27     68.79 o 
  -2   5   6     3927.19     3455.61     79.81 o 
  -1   5   6     2471.83     2206.39     58.34 o 
   0   5   6    17299.96    14597.09    339.13 o 
   1   5   6     2917.44     2666.04     75.48 o 
   2   5   6     3969.03     3687.93    107.26 o 
   3   5   6     2678.67     2559.14     78.82 o 
   4   5   6     5896.98     5044.44    165.73 o 
   5   5   6     3696.51     3442.04    102.28 o 
   6   5   6      736.77      821.35     32.38 o 
   7   5   6     1771.48     2001.65     59.09 o 
   8   5   6      599.37      748.72     37.26 o 
  -8   6   6      391.31      515.62     30.53 o 
  -7   6   6      111.95      123.62     19.32 o 
  -6   6   6      317.69      390.51     33.32 o 
  -5   6   6     1046.99     1150.49     67.47 o 
  -4   6   6     2427.97     2404.84     70.38 o 
  -3   6   6     1698.48     1586.88     49.90 o 
  -2   6   6     2292.75     2388.29     75.45 o 
  -1   6   6      214.20      239.45     12.46 o 
   0   6   6     7540.76     7789.09    181.34 o 
   1   6   6      253.81      284.99     14.61 o 
   2   6   6     2319.91     2348.57     86.21 o 
   3   6   6     1616.55     1502.42     57.21 o 
   4   6   6     2430.39     2573.18     85.16 o 
   5   6   6      993.32      966.86     46.18 o 
   6   6   6      348.38      429.60     43.16 o 
   7   6   6      122.65      135.05     23.40 o 
   8   6   6      366.87      468.29     29.70 o 
  -8   7   6      278.85      415.27     38.78 o 
  -7   7   6      220.49      261.77     23.64 o 
  -6   7   6      922.55      994.73     41.67 o 
  -5   7   6     1166.72     1214.50     46.86 o 
  -4   7   6     1050.38     1037.26     49.61 o 
  -3   7   6     3165.70     3136.85    133.58 o 
  -2   7   6     2118.26     2073.31     66.35 o 
  -1   7   6     5609.59     5421.77    146.94 o 
   0   7   6     4402.12     4403.48    106.68 o 
   1   7   6     5877.33     5438.87    141.76 o 
   2   7   6     2111.84     2173.65     78.94 o 
   3   7   6     3019.16     3096.37    104.50 o 
   4   7   6      991.51     1028.22     45.53 o 
   5   7   6     1272.45     1296.10     53.25 o 
   6   7   6      970.46      944.96     43.39 o 
   7   7   6      180.68      162.68     24.76 o 
   8   7   6      257.51      378.36     35.46 o 
  -7   8   6       72.23       73.36     22.70 o 
  -6   8   6       37.21       86.67     26.63 o 
  -5   8   6      862.70      767.13     38.24 o 
  -4   8   6      136.30       91.20     19.37 o 
  -3   8   6     1300.69     1171.60     50.58 o 
  -2   8   6       93.70      146.51     24.74 o 
  -1   8   6     1180.62     1076.64     32.07 o 
   0   8   6      182.23      187.47     14.24 o 
   1   8   6     1103.70      982.38     40.80 o 
   2   8   6      100.05      145.77     20.12 o 
   3   8   6     1233.70     1169.83     50.41 o 
   4   8   6      133.57       92.98     22.39 o 
   5   8   6      880.72      805.09     43.01 o 
   6   8   6       39.90       91.48     23.36 o 
   7   8   6       69.66       36.16     26.39 o 
  -6   9   6      117.20       84.09     24.48 o 
  -5   9   6       24.68       32.68     24.59 o 
  -4   9   6      159.83      119.65     28.66 o 
  -3   9   6      523.53      572.47     44.78 o 
  -2   9   6       39.81       48.35     19.71 o 
  -1   9   6     1933.31     2043.32     65.60 o 
   0   9   6      142.63      162.94     16.91 o 
   1   9   6     1946.32     2100.04     80.36 o 
   2   9   6       44.66       -1.49     19.97 o 
   3   9   6      539.79      662.01     46.62 o 
   4   9   6      157.70      156.75     25.35 o 
   5   9   6       19.42       31.34     23.26 o 
   6   9   6      106.84       95.26     26.83 o 
  -6  10   6        1.92       -7.00     39.87 o 
  -5  10   6      219.38      195.26     27.63 o 
  -4  10   6      271.18      234.64     36.30 o 
  -3  10   6      348.32      286.07     26.57 o 
  -2  10   6      442.75      455.33     28.66 o 
  -1  10   6      138.65      181.39     22.41 o 
   0  10   6     1555.85     1719.69     66.31 o 
   1  10   6      149.12      171.21     23.35 o 
   2  10   6      401.17      389.53     30.37 o 
   3  10   6      353.05      316.60     25.77 o 
   4  10   6      265.00      289.56     42.01 o 
   5  10   6      236.33      219.75     28.30 o 
   6  10   6        4.47        8.31     27.59 o 
  -5  11   6      660.43      640.15     65.48 o 
  -4  11   6      707.43      712.73     45.69 o 
  -3  11   6      574.90      619.25     36.71 o 
  -2  11   6       90.47      129.59     29.58 o 
  -1  11   6      339.00      507.98     33.70 o 
   0  11   6      892.43     1308.79     66.73 o 
   1  11   6      414.99      512.92     43.06 o 
   2  11   6      107.16       98.66     23.38 o 
   3  11   6      526.29      613.54     54.20 o 
   4  11   6      731.49      767.14     38.24 o 
   5  11   6      698.68      713.90     40.55 o 
  -3  12   6      295.59      336.87     38.17 o 
  -2  12   6      112.75      164.55     43.07 o 
  -1  12   6      220.50      297.19     36.86 o 
   0  12   6      218.72      432.60    125.01 o 
   1  12   6      220.81      272.23     39.40 o 
   2  12   6      141.52      121.96     47.44 o 
   3  12   6      293.32      305.09     30.82 o 
  -1  13   6     1053.54     1491.10    174.40 o 
   0  13   6      272.21      528.00    155.25 o 
   1  13   6     1114.71     1400.12    238.92 o 
   1   0   7      319.80      346.17     14.69 o 
   2   0   7      929.42     1059.90     26.70 o 
   3   0   7     2864.15     3009.52     65.57 o 
   4   0   7      936.82      848.10     26.09 o 
   5   0   7      364.28      419.16     18.94 o 
   6   0   7      191.76      155.61     13.91 o 
   7   0   7        4.37       25.27     18.60 o 
   8   0   7       74.63       40.77     21.42 o 
   9   0   7        0.17        9.79     23.44 o 
  -9   1   7       90.72       82.03     26.99 o 
  -8   1   7      498.92      497.74     31.10 o 
  -7   1   7      282.19      317.35     20.80 o 
  -6   1   7      184.49      226.19     16.98 o 
  -5   1   7      589.37      523.90     21.13 o 
  -4   1   7      848.16      789.67     29.63 o 
  -3   1   7      439.29      567.54     23.28 o 
  -2   1   7     3357.67     3201.93     81.59 o 
  -1   1   7     3459.98     3609.31    106.43 o 
   0   1   7      982.92      943.02     35.34 o 
   1   1   7     3430.66     3552.59     89.40 o 
   2   1   7     3087.44     2838.38     85.42 o 
   3   1   7      477.99      569.46     17.88 o 
   4   1   7      931.52      887.63     26.78 o 
   5   1   7      675.98      624.70     27.02 o 
   6   1   7      155.83      188.80     20.81 o 
   7   1   7      234.47      270.54     22.70 o 
   8   1   7      469.36      484.90     29.99 o 
   9   1   7       91.93      125.03     25.17 o 
  -9   2   7      211.94      162.51     23.86 o 
  -8   2   7      790.43      855.27     46.99 o 
  -7   2   7      461.06      426.67     24.90 o 
  -6   2   7     1565.62     1435.60     50.64 o 
  -5   2   7      798.33      708.21     26.66 o 
  -4   2   7    10949.16    10366.58    251.90 o 
  -3   2   7     1188.19     1148.42     28.92 o 
  -2   2   7     5926.53     5122.17    135.31 o 
  -1   2   7       37.62      133.72     14.15 o 
   0   2   7    19907.61    15208.83    434.31 o 
   1   2   7       81.48      155.55      9.85 o 
   2   2   7     5824.21     5058.30    123.69 o 
   3   2   7     1038.11      895.40     29.89 o 
   4   2   7    10856.83     9854.47    271.59 o 
   5   2   7      724.08      594.08     26.52 o 
   6   2   7     1508.09     1402.29     49.53 o 
   7   2   7      371.85      333.37     23.10 o 
   8   2   7      879.88      909.51     39.21 o 
   9   2   7      209.38      200.96     26.85 o 
  -8   3   7      282.53      334.44     21.54 o 
  -7   3   7       29.75        4.44     14.84 o 
  -6   3   7      419.37      386.20     21.62 o 
  -5   3   7     2030.62     1791.37     61.32 o 
  -4   3   7     4607.45     5013.15    161.11 o 
  -3   3   7      917.94      819.87     27.50 o 
  -2   3   7     1103.35     1639.98     45.81 o 
  -1   3   7      696.98      773.50     21.87 o 
   0   3   7    15699.36    16171.01    356.53 o 
   1   3   7      660.90      645.32     25.67 o 
   2   3   7      950.39     1428.20     47.15 o 
   3   3   7      904.28      778.28     31.78 o 
   4   3   7     4393.12     4753.33    140.32 o 
   5   3   7     2173.04     1901.49     56.02 o 
   6   3   7      337.69      342.47     19.58 o 
   7   3   7       35.45       43.51     17.09 o 
   8   3   7      246.80      276.52     23.78 o 
  -8   4   7     1566.62     1754.39     63.01 o 
  -7   4   7       50.92       84.94     16.09 o 
  -6   4   7      118.38      204.41     15.65 o 
  -5   4   7     1602.79     1584.39     52.18 o 
  -4   4   7     6740.58     5788.02    147.48 o 
  -3   4   7     1102.07     1083.16     29.39 o 
  -2   4   7     3795.62     3353.81     87.35 o 
  -1   4   7     7949.76     8280.09    206.82 o 
   0   4   7    12237.84    10205.43    238.44 o 
   1   4   7     8517.51     8887.04    206.98 o 
   2   4   7     3855.18     3282.11     87.50 o 
   3   4   7      948.36      960.28     30.54 o 
   4   4   7     6817.85     5915.75    147.82 o 
   5   4   7     1843.55     1939.14     50.31 o 
   6   4   7       83.45      140.44     19.54 o 
   7   4   7       18.51       53.19     17.74 o 
   8   4   7     1661.33     1838.13     65.87 o 
  -8   5   7      604.89      521.93     29.66 o 
  -7   5   7      123.86      121.05     18.59 o 
  -6   5   7      881.91      811.99     46.02 o 
  -5   5   7     1387.33     1438.61     45.48 o 
  -4   5   7     1895.19     1983.01     60.83 o 
  -3   5   7     2683.40     2536.89     77.03 o 
  -2   5   7      525.96      465.02     20.63 o 
  -1   5   7     2455.07     2113.83     49.30 o 
   0   5   7      254.24      591.50     27.38 o 
   1   5   7     2643.30     2346.05     56.93 o 
   2   5   7      799.71      716.76     51.41 o 
   3   5   7     2882.05     2749.58     76.19 o 
   4   5   7     2007.08     2281.87     62.27 o 
   5   5   7     1376.84     1454.02     43.45 o 
   6   5   7     1063.83     1027.13     33.71 o 
   7   5   7      127.23      126.23     19.05 o 
   8   5   7      567.48      526.65     35.48 o 
  -8   6   7       94.73       84.60     21.68 o 
  -7   6   7     1259.76      938.77     41.18 o 
  -6   6   7      404.11      375.48     26.48 o 
  -5   6   7     1711.51     1728.41     55.39 o 
  -4   6   7     1399.97     1330.74     42.84 o 
  -3   6   7     1434.17     1518.30     47.26 o 
  -2   6   7     3770.64     3471.93     78.26 o 
  -1   6   7      172.67      345.73     13.82 o 
   0   6   7     4213.97     4149.76     99.33 o 
   1   6   7      271.51      452.13     19.91 o 
   2   6   7     3534.41     3257.95    106.05 o 
   3   6   7     1300.78     1376.59     52.55 o 
   4   6   7     1445.65     1342.68     52.26 o 
   5   6   7     1705.78     1688.83     64.42 o 
   6   6   7      439.52      401.94     23.73 o 
   7   6   7     1239.31      893.86     37.59 o 
   8   6   7       92.60       72.69     24.46 o 
  -7   7   7      594.06      644.29     35.74 o 
  -6   7   7     1194.55     1192.11     47.29 o 
  -5   7   7      394.54      331.32     23.22 o 
  -4   7   7      794.35      688.98     36.45 o 
  -3   7   7     2824.04     2551.01     85.52 o 
  -2   7   7     3395.26     3499.22     80.80 o 
  -1   7   7     1656.39     1634.43     75.71 o 
   0   7   7      990.25     1404.41     39.00 o 
   1   7   7     1690.30     1569.58     47.86 o 
   2   7   7     3307.20     3522.46    110.10 o 
   3   7   7     2921.64     2675.75     90.80 o 
   4   7   7      624.15      534.49     32.59 o 
   5   7   7      410.26      359.06     27.16 o 
   6   7   7     1121.00     1121.80     48.13 o 
   7   7   7      635.41      658.93     32.22 o 
  -7   8   7      179.41      188.86     24.93 o 
  -6   8   7     1260.67     1340.52     52.96 o 
  -5   8   7      658.41      736.43     35.76 o 
  -4   8   7       31.30       51.22     18.89 o 
  -3   8   7     3036.29     2858.08     96.37 o 
  -2   8   7     2002.61     1977.86    107.16 o 
  -1   8   7     5162.30     4998.33    132.73 o 
   0   8   7     1089.24     1135.44     37.92 o 
   1   8   7     4736.35     4631.94    126.63 o 
   2   8   7     2026.21     2024.51     63.60 o 
   3   8   7     3283.21     3158.35    119.42 o 
   4   8   7       43.61       98.35     23.20 o 
   5   8   7      479.82      523.91     35.65 o 
   6   8   7     1205.67     1317.68     63.23 o 
   7   8   7      249.40      274.62     30.06 o 
  -6   9   7      846.15      799.65     85.27 o 
  -5   9   7      224.69      260.07     29.53 o 
  -4   9   7      460.16      401.56     32.18 o 
  -3   9   7      696.30      656.12     36.44 o 
  -2   9   7     3372.87     3269.67     99.14 o 
  -1   9   7      657.36      610.19     31.66 o 
   0   9   7      841.86      849.13     50.48 o 
   1   9   7      665.19      607.65     30.30 o 
   2   9   7     3501.02     3290.78    114.98 o 
   3   9   7      705.64      736.91     46.21 o 
   4   9   7      648.55      589.10     35.53 o 
   5   9   7      227.50      209.94     27.35 o 
   6   9   7      880.75      914.11     45.60 o 
  -5  10   7      754.63      641.10     46.87 o 
  -4  10   7       96.53       41.74     25.46 o 
  -3  10   7     1421.78     1420.65     55.96 o 
  -2  10   7     1262.23     1367.90     64.71 o 
  -1  10   7      645.66      739.62     46.25 o 
   0  10   7       96.87       74.54     28.82 o 
   1  10   7      440.91      481.10     32.71 o 
   2  10   7     1267.23     1250.03     57.11 o 
   3  10   7     1684.92     1684.27     65.41 o 
   4  10   7       93.56       73.65     24.96 o 
   5  10   7      684.43      658.25     38.98 o 
  -4  11   7      333.93      225.90     45.13 o 
  -3  11   7      303.42      282.51     37.02 o 
  -2  11   7      348.63      353.85     49.18 o 
  -1  11   7      628.51      643.97     45.62 o 
   0  11   7       68.14       78.41     31.72 o 
   1  11   7      628.32      536.44     66.53 o 
   2  11   7      313.14      228.95     36.07 o 
   3  11   7      301.56      260.00     28.12 o 
   4  11   7      326.06      223.49     28.36 o 
  -3  12   7      551.27      537.76     61.55 o 
  -2  12   7       42.64      141.42     37.07 o 
  -1  12   7     1166.40     1234.64    120.16 o 
   0  12   7        1.40      112.28     62.00 o 
   1  12   7     1115.53     1053.98     91.00 o 
   2  12   7       50.48       94.64     39.22 o 
   3  12   7      517.44      342.51     37.59 o 
   0   0   8     7179.53     6173.62    250.20 o 
   1   0   8     1389.12     1587.37     45.24 o 
   2   0   8     7170.58     7504.12    169.70 o 
   3   0   8      620.85      614.26     19.48 o 
   4   0   8      123.52      198.78     11.18 o 
   5   0   8     1105.15     1073.87     46.02 o 
   6   0   8     4540.07     4943.74    168.55 o 
   7   0   8      138.44      150.34     22.46 o 
   8   0   8       12.37       29.29     22.09 o 
  -8   1   8      616.88      705.33     38.59 o 
  -7   1   8      761.00      753.21     39.53 o 
  -6   1   8      918.03      921.46     43.14 o 
  -5   1   8     1737.70     1707.84     47.73 o 
  -4   1   8     5177.60     4329.86    112.17 o 
  -3   1   8     1783.62     1891.29     84.03 o 
  -2   1   8     5168.15     4332.34    111.43 o 
  -1   1   8     1865.56     1232.91    109.88 o 
   0   1   8     6839.52     5547.79    158.26 o 
   1   1   8     1263.56     1485.12     41.08 o 
   2   1   8     5275.43     4239.41    120.07 o 
   3   1   8     1380.17     1429.45     38.39 o 
   4   1   8     5140.35     4286.46    128.82 o 
   5   1   8     1286.30     1190.22     56.22 o 
   6   1   8      888.08      881.83     60.29 o 
   7   1   8      691.75      665.14     38.71 o 
   8   1   8      646.44      725.42     38.32 o 
  -8   2   8        9.19       17.10     23.95 o 
  -7   2   8       74.45       66.46     21.61 o 
  -6   2   8     1207.02     1289.30     44.09 o 
  -5   2   8       49.98       49.55     12.72 o 
  -4   2   8      134.54      158.42     14.76 o 
  -3   2   8      326.57      408.24     17.12 o 
  -2   2   8     5245.11     5931.31    150.70 o 
  -1   2   8     3625.40     3422.04    103.96 o 
   0   2   8      874.97     2001.90     99.67 o 
   1   2   8     3744.61     3680.45     93.02 o 
   2   2   8     4881.43     5484.01    137.86 o 
   3   2   8      396.12      498.60     32.82 o 
   4   2   8       93.35       68.07     11.92 o 
   5   2   8       58.01       91.43     14.48 o 
   6   2   8      975.68     1010.93     43.82 o 
   7   2   8       79.09       59.46     20.92 o 
   8   2   8       45.54       17.29     28.52 o 
  -8   3   8        1.07       -0.10     20.72 o 
  -7   3   8      137.64      143.05     17.30 o 
  -6   3   8      317.65      271.83     21.64 o 
  -5   3   8      791.69      704.68     32.18 o 
  -4   3   8      451.82      453.42     21.24 o 
  -3   3   8     1755.94     1945.39     62.46 o 
  -2   3   8     1484.80     1452.32     41.63 o 
  -1   3   8     1535.37     1734.96     45.13 o 
   0   3   8     2456.81     2098.59     53.10 o 
   1   3   8     1555.94     1759.18     52.13 o 
   2   3   8     1400.63     1371.96     44.46 o 
   3   3   8     2333.71     2587.92     62.78 o 
   4   3   8      457.35      416.89     21.83 o 
   5   3   8     1044.41     1024.21     33.85 o 
   6   3   8      320.72      316.02     19.74 o 
   7   3   8      221.48      269.34     22.14 o 
   8   3   8        0.39       15.52     23.17 o 
  -8   4   8      724.21      638.72     38.23 o 
  -7   4   8      593.94      679.52     37.80 o 
  -6   4   8       57.73       44.55     15.40 o 
  -5   4   8      128.21      150.19     14.22 o 
  -4   4   8     2349.99     2373.27     67.11 o 
  -3   4   8      931.34      826.68     28.82 o 
  -2   4   8      951.99      720.21     24.06 o 
  -1   4   8      709.69      664.99     21.52 o 
   0   4   8     1704.49     1711.43     46.39 o 
   1   4   8      689.45      629.47     25.11 o 
   3   4   8      833.94      641.22     30.01 o 
   4   4   8     2662.85     2717.96     73.46 o 
   5   4   8      101.80      129.73     15.84 o 
   6   4   8       93.65      125.77     17.45 o 
   7   4   8      627.04      687.51     34.85 o 
   8   4   8      763.72      650.45     43.37 o 
  -8   5   8       72.74       62.29     21.17 o 
  -7   5   8      500.97      492.68     28.32 o 
  -6   5   8     1176.29     1207.68     43.86 o 
  -5   5   8     1001.24      895.80     53.66 o 
  -4   5   8     2154.38     2057.97     55.00 o 
  -3   5   8     1742.90     1474.98     47.49 o 
  -2   5   8      491.72      342.61     16.58 o 
  -1   5   8      300.38      271.12     13.05 o 
   0   5   8     6031.11     5330.22    126.95 o 
   1   5   8      477.72      415.00     23.69 o 
   2   5   8      529.11      400.83     18.41 o 
   3   5   8     1453.30     1183.03     44.81 o 
   4   5   8     2038.87     1865.87     58.82 o 
   5   5   8     1032.45      857.78     34.38 o 
   6   5   8     1219.28     1219.22     39.50 o 
   7   5   8      414.92      436.54     40.93 o 
   8   5   8       70.09       63.89     26.46 o 
  -7   6   8      295.19      366.25     25.78 o 
  -6   6   8      241.87      312.11     24.74 o 
  -5   6   8       38.59       51.45     15.06 o 
  -4   6   8     3343.38     3085.91     78.98 o 
  -3   6   8      604.20      641.73     24.50 o 
  -2   6   8      710.45      719.88     25.46 o 
  -1   6   8      691.90      707.25     21.68 o 
   0   6   8     4432.49     4752.04    133.51 o 
   1   6   8      649.18      604.02     22.63 o 
   2   6   8      566.80      566.40     25.77 o 
   3   6   8      598.27      628.12     30.48 o 
   4   6   8     3062.55     2835.30     84.45 o 
   5   6   8       55.46       39.81     16.88 o 
   6   6   8      228.43      313.29     23.13 o 
   7   6   8      308.17      342.28     24.63 o 
  -7   7   8      163.99      226.39     24.84 o 
  -6   7   8      174.93      194.54     22.85 o 
  -5   7   8      178.53      168.44     20.99 o 
  -4   7   8      376.86      437.39     25.90 o 
  -3   7   8     1058.32      935.62     71.18 o 
  -2   7   8     4832.93     4583.71    118.57 o 
  -1   7   8     2509.72     2503.86     73.50 o 
   0   7   8      620.05      638.97     30.19 o 
   1   7   8     2685.88     2525.53     70.37 o 
   2   7   8     4923.76     4647.07    143.21 o 
   3   7   8      981.43      861.47     46.80 o 
   4   7   8      357.54      447.83     30.53 o 
   5   7   8      207.83      205.31     21.00 o 
   6   7   8      183.57      196.99     22.80 o 
   7   7   8      130.09      169.80     23.91 o 
  -6   8   8      271.24      276.87     31.72 o 
  -5   8   8      169.99      121.41     22.14 o 
  -4   8   8      520.00      504.30     28.55 o 
  -3   8   8      612.64      585.30     41.39 o 
  -2   8   8      335.88      359.68     23.22 o 
  -1   8   8       26.96        3.21     16.41 o 
   0   8   8      236.87      200.28     19.22 o 
   1   8   8       31.85       10.60     16.40 o 
   2   8   8      343.30      339.58     22.43 o 
   3   8   8      631.87      637.85     51.58 o 
   4   8   8      538.30      588.29     34.58 o 
   5   8   8      168.85      110.66     26.25 o 
   6   8   8      301.11      292.01     28.94 o 
  -6   9   8       65.85       45.94     25.29 o 
  -5   9   8       80.81       62.43     23.49 o 
  -4   9   8       50.13       51.99     22.32 o 
  -3   9   8       30.18      -11.74     20.68 o 
  -2   9   8      239.37      305.43     29.81 o 
  -1   9   8      221.55      183.90     25.34 o 
   0   9   8      392.14      449.04     33.61 o 
   1   9   8      214.75      157.59     23.89 o 
   2   9   8      240.00      266.03     22.74 o 
   3   9   8       32.08       -3.70     32.96 o 
   4   9   8       44.30       34.89     28.54 o 
   5   9   8       78.64       77.69     28.56 o 
   6   9   8       74.43       27.87     28.37 o 
  -5  10   8      114.10       44.49     33.57 o 
  -4  10   8      211.19      174.75     45.30 o 
  -3  10   8      135.47      161.09     29.98 o 
  -2  10   8      227.07      271.15     30.72 o 
  -1  10   8       43.40       37.19     26.55 o 
   0  10   8      202.97      161.96     32.72 o 
   1  10   8       27.69        3.11     23.81 o 
   2  10   8      238.84      265.01     35.02 o 
   3  10   8      151.59      165.59     34.69 o 
   4  10   8      235.60      213.43     34.05 o 
   5  10   8      119.39       88.32     28.68 o 
  -3  11   8        1.16       31.17     38.12 o 
  -2  11   8        5.49       19.06     31.28 o 
  -1  11   8      507.47      594.72     47.03 o 
   0  11   8      549.73      549.64     43.85 o 
   1  11   8      583.82      635.43     46.15 o 
   2  11   8        6.42      -23.37     32.53 o 
   3  11   8        3.31        1.17     34.78 o 
  -1  12   8      377.67      390.82     41.44 o 
   0  12   8      140.20      274.22     74.14 o 
   1  12   8      361.49      384.40     59.58 o 
   1   0   9       36.22       34.93      8.65 o 
   2   0   9       31.99      128.73     10.77 o 
   3   0   9     1703.30     1405.81     38.88 o 
   4   0   9      413.73      293.63     16.73 o 
   5   0   9      682.48      601.88     33.29 o 
   6   0   9      303.23      291.56     24.82 o 
   7   0   9      333.42      371.45     28.31 o 
   8   0   9      335.20      343.21     42.49 o 
  -8   1   9      359.57      339.48     34.63 o 
  -7   1   9      686.48      671.87     39.06 o 
  -6   1   9       34.08       99.70     20.48 o 
  -5   1   9       52.65       78.07     18.71 o 
  -4   1   9     2824.17     2770.61     85.27 o 
  -3   1   9      381.98      406.86     17.12 o 
  -2   1   9      488.79      411.51     17.77 o 
  -1   1   9     1795.23     1700.06     58.59 o 
   0   1   9     4920.41     3929.73    115.15 o 
   1   1   9     1847.65     1733.88     48.80 o 
   2   1   9      602.30      449.27     17.53 o 
   3   1   9      356.13      403.20     17.06 o 
   4   1   9     2734.46     2583.78     73.85 o 
   5   1   9       38.00       46.59     17.08 o 
   6   1   9       38.28      100.22     20.74 o 
   7   1   9      653.32      610.95     38.68 o 
   8   1   9      377.58      363.43     29.38 o 
  -8   2   9       14.41       35.03     34.04 o 
  -7   2   9       38.43       60.61     23.07 o 
  -6   2   9     1724.31     1696.90     67.49 o 
  -5   2   9     1340.22     1420.42     48.19 o 
  -4   2   9      383.05      373.29     25.84 o 
  -3   2   9     2409.66     2110.61     51.79 o 
  -2   2   9     3417.58     2985.92     80.24 o 
  -1   2   9      882.10     1005.54     34.14 o 
   0   2   9     3079.39     3097.36    135.89 o 
   1   2   9      852.80      886.35     29.33 o 
   2   2   9     3310.25     2877.34     78.37 o 
   3   2   9     2113.76     1858.04     59.54 o 
   4   2   9      488.07      441.36     19.44 o 
   5   2   9     1240.79     1205.32     48.40 o 
   6   2   9     1609.94     1642.83     66.90 o 
   7   2   9       25.05       36.35     22.87 o 
   8   2   9       14.27       23.76     24.28 o 
  -8   3   9     1009.94     1239.24     72.32 o 
  -7   3   9       58.79      106.20     34.54 o 
  -6   3   9      290.41      310.87     28.84 o 
  -5   3   9       93.47      159.30     15.82 o 
  -4   3   9     4422.22     4474.83    123.24 o 
  -3   3   9     2259.05     2047.10     70.27 o 
  -2   3   9     2037.17     1653.98     73.32 o 
  -1   3   9     4534.35     4730.16    115.70 o 
   0   3   9    12257.66    11357.18    272.25 o 
   1   3   9     4542.73     4755.17    132.87 o 
   2   3   9     1953.49     1735.75     54.33 o 
   3   3   9     2305.51     2106.28     63.51 o 
   4   3   9     4350.30     4266.75    120.30 o 
   5   3   9       83.86      123.31     17.08 o 
   6   3   9      296.91      338.73     23.64 o 
   7   3   9       41.19       68.53     23.05 o 
   8   3   9      999.67     1288.43     55.14 o 
  -8   4   9       82.53      152.66     26.86 o 
  -7   4   9      157.22      125.71     29.68 o 
  -6   4   9      849.56      899.30     32.78 o 
  -5   4   9     2230.92     2100.65     61.78 o 
  -4   4   9      135.51      221.51     27.31 o 
  -3   4   9      935.03     1047.93     48.64 o 
  -2   4   9     7404.64     6883.08    175.23 o 
  -1   4   9     2651.23     2460.17     64.93 o 
   0   4   9      926.60     1149.28     43.72 o 
   1   4   9     2975.85     2693.80     74.84 o 
   2   4   9     7168.98     6600.57    189.10 o 
   3   4   9      972.82     1055.77     38.41 o 
   4   4   9      146.17      209.19     17.88 o 
   5   4   9     2542.80     2456.95     68.01 o 
   6   4   9      822.42      880.00     36.86 o 
   7   4   9      146.43      117.77     24.70 o 
   8   4   9       89.89      147.56     38.82 o 
  -7   5   9      351.51      319.16     24.09 o 
  -6   5   9      740.01      656.86     49.45 o 
  -5   5   9     1178.20     1225.63     39.60 o 
  -4   5   9     3425.65     3454.38     92.17 o 
  -3   5   9      933.09      870.21     33.73 o 
  -2   5   9     1349.00     1351.23     54.75 o 
  -1   5   9      193.51      204.46     11.31 o 
   0   5   9     5595.77     6034.68    169.59 o 
   1   5   9      214.92      188.50     17.86 o 
   2   5   9     1703.86     1619.80     48.19 o 
   3   5   9      951.63      929.25     35.37 o 
   4   5   9     3553.53     3654.83    104.50 o 
   5   5   9     1140.46     1150.50     46.47 o 
   6   5   9      885.94      806.72     33.38 o 
   7   5   9      315.32      318.20     27.84 o 
  -7   6   9      771.79      690.97     37.30 o 
  -6   6   9      874.51      880.88     37.25 o 
  -5   6   9     1021.81     1094.14     66.35 o 
  -4   6   9      471.39      480.24     23.01 o 
  -3   6   9     2504.25     2383.89     63.78 o 
  -2   6   9      345.04      383.93     19.64 o 
  -1   6   9     2272.71     2405.61     62.59 o 
   0   6   9       31.31       74.63     15.50 o 
   1   6   9     2325.02     2371.06     63.04 o 
   2   6   9      308.04      372.03     19.27 o 
   3   6   9     2390.89     2314.25     66.60 o 
   4   6   9      444.52      457.49     26.29 o 
   5   6   9     1013.11     1067.06     40.94 o 
   6   6   9      867.97      855.85     41.26 o 
   7   6   9      725.47      595.78     35.71 o 
  -6   7   9     1494.32     1629.02     54.35 o 
  -5   7   9      636.86      788.18     36.05 o 
  -4   7   9     1245.88     1096.87     75.95 o 
  -3   7   9      429.83      450.23     28.14 o 
  -2   7   9     5619.23     5463.15    148.46 o 
  -1   7   9     1630.56     1786.19     48.50 o 
   0   7   9      496.97      516.94     26.79 o 
   1   7   9     1684.89     1695.84     48.76 o 
   2   7   9     5254.85     4913.63    136.94 o 
   3   7   9      452.02      516.27     25.25 o 
   4   7   9      935.54      841.00     41.08 o 
   5   7   9      631.73      776.48     35.78 o 
   6   7   9     1405.00     1372.31     52.63 o 
  -6   8   9        1.53       64.36     22.36 o 
  -5   8   9      634.82      653.86     34.61 o 
  -4   8   9     1177.28     1114.22     60.26 o 
  -3   8   9     1292.38     1209.61     69.45 o 
  -2   8   9     1047.77     1017.66     48.60 o 
  -1   8   9     2351.19     2499.65    122.08 o 
   0   8   9     4610.24     4468.78    129.86 o 
   1   8   9     2131.78     2313.86     64.73 o 
   2   8   9     1001.14     1016.53     38.75 o 
   3   8   9     1417.82     1361.15     45.03 o 
   4   8   9     1116.51     1036.61     45.82 o 
   5   8   9      518.92      553.34     31.61 o 
   6   8   9        2.51       40.55     23.60 o 
  -5   9   9      298.44      394.73     36.95 o 
  -4   9   9      437.12      424.67     31.53 o 
  -3   9   9      459.11      465.91     35.16 o 
  -2   9   9     3050.09     3256.63    118.43 o 
  -1   9   9     1431.60     1258.78     79.06 o 
   0   9   9       66.10       99.53     17.03 o 
   1   9   9     1414.59     1292.31     64.31 o 
   2   9   9     3141.40     3389.09    109.83 o 
   3   9   9      485.65      504.85     39.53 o 
   4   9   9      599.57      546.02     41.70 o 
   5   9   9      326.90      409.75     31.35 o 
  -4  10   9      325.26      277.33     65.62 o 
  -3  10   9     1400.95     1398.13     65.86 o 
  -2  10   9       15.63       13.39     29.04 o 
  -1  10   9     1154.15     1141.61     55.34 o 
   0  10   9        1.17      -12.65     30.82 o 
   1  10   9     1033.80     1041.48     58.67 o 
   2  10   9       15.80       26.39     25.96 o 
   3  10   9     1588.09     1559.86     76.61 o 
   4  10   9      313.23      338.52     48.08 o 
  -2  11   9     1352.71     1360.46     69.21 o 
  -1  11   9       26.77       61.89     33.81 o 
   0  11   9      938.45      809.51     55.60 o 
   1  11   9       25.82       65.24     35.09 o 
   2  11   9     1270.54     1007.67     91.85 o 
   0   0  10     4807.12     5969.77    243.48 o 
   1   0  10      120.73      425.92     22.13 o 
   2   0  10    40041.54    38141.22    911.57 o 
   3   0  10      170.30      651.87     24.19 o 
   4   0  10      854.38      899.58     42.02 o 
   5   0  10     1067.40     1029.42     96.27 o 
   6   0  10     9381.23     9728.67    327.11 o 
   7   0  10      237.62      223.05     31.54 o 
   8   0  10      310.59      196.96     30.14 o 
  -8   1  10      303.22      297.53     40.43 o 
  -7   1  10     3501.05     3504.36    128.18 o 
  -6   1  10      316.40      505.25     33.67 o 
  -5   1  10     5947.11     5894.31    195.47 o 
  -4   1  10     1479.88     1460.87     57.33 o 
  -3   1  10    15582.07    15822.69    395.95 o 
  -2   1  10      455.96     1142.98     46.61 o 
  -1   1  10    15164.49    14973.11    457.94 o 
   0   1  10     2841.52     2465.56     74.62 o 
   1   1  10    14756.79    14331.60    416.45 o 
   2   1  10      454.58     1107.73     32.65 o 
   3   1  10    15130.62    15193.02    371.36 o 
   4   1  10     1565.95     1518.56     46.36 o 
   5   1  10     5629.71     5506.36    195.08 o 
   6   1  10      302.60      549.43     38.49 o 
   7   1  10     3503.33     3612.87    128.39 o 
   8   1  10      307.09      297.16     31.25 o 
  -7   2  10       23.25      104.29     25.27 o 
  -6   2  10     6140.09     5982.48    205.04 o 
  -5   2  10      223.14      320.90     28.91 o 
  -4   2  10     3050.71     2979.65     93.19 o 
  -3   2  10     1029.28     1271.64     43.70 o 
  -2   2  10    15301.27    15198.36    396.19 o 
  -1   2  10     3026.45     2999.87     93.71 o 
   0   2  10     2973.95     3402.71    102.69 o 
   1   2  10     3016.04     3161.25     82.35 o 
   2   2  10    15245.46    15021.48    384.67 o 
   3   2  10      994.89     1168.10     56.31 o 
   4   2  10     2988.06     2832.09     80.70 o 
   5   2  10      217.49      346.11     22.54 o 
   6   2  10     5993.40     5937.71    205.04 o 
   7   2  10       20.28      102.25     25.20 o 
  -7   3  10     1845.99     1846.74     77.61 o 
  -6   3  10       10.84       83.43     23.44 o 
  -5   3  10     3304.02     3241.60    105.60 o 
  -4   3  10      538.86      643.21     33.77 o 
  -3   3  10     4354.74     4508.58    145.47 o 
  -2   3  10      813.18      901.09     36.41 o 
  -1   3  10     6067.54     6261.40    150.78 o 
   0   3  10     1480.97     1670.64     49.54 o 
   1   3  10     6032.26     6140.91    173.18 o 
   2   3  10      842.61     1086.67     36.03 o 
   3   3  10     4523.74     4587.08    129.61 o 
   4   3  10      570.78      701.26     48.71 o 
   5   3  10     3422.71     3354.74    105.78 o 
   6   3  10       13.70      106.90     20.96 o 
   7   3  10     1875.62     1974.89     76.92 o 
  -7   4  10      347.02      315.45     27.94 o 
  -6   4  10      628.42      539.77     31.39 o 
  -5   4  10      172.24      207.11     16.90 o 
  -4   4  10     8840.49     8488.55    212.09 o 
  -3   4  10       60.02      124.55     14.80 o 
  -2   4  10     2600.14     2779.95     76.59 o 
  -1   4  10       86.60      222.13     15.62 o 
   0   4  10    14946.26    13822.80    333.31 o 
   1   4  10      114.32      275.77     17.13 o 
   2   4  10     2761.16     2921.78     83.53 o 
   3   4  10       57.78      118.89     17.03 o 
   4   4  10     8989.13     8409.62    237.13 o 
   5   4  10      179.00      202.67     19.79 o 
   6   4  10      622.48      566.89     32.02 o 
   7   4  10      363.00      378.14     30.24 o 
  -7   5  10      325.10      271.72     28.37 o 
  -6   5  10      523.21      451.94     31.72 o 
  -5   5  10     2410.45     2396.09     75.47 o 
  -4   5  10      125.55      261.79     17.90 o 
  -3   5  10     3886.68     3829.24    107.81 o 
  -2   5  10       76.15       12.50     26.08 o 
  -1   5  10     6171.67     5855.97    142.68 o 
   0   5  10     1433.72     1726.35     60.53 o 
   1   5  10     6199.91     5703.15    163.58 o 
   2   5  10       73.24       44.02     15.47 o 
   3   5  10     3663.96     3637.43    108.89 o 
   4   5  10      105.82      247.85     22.23 o 
   5   5  10     2411.46     2352.35     78.65 o 
   6   5  10      547.89      477.36     32.83 o 
   7   5  10      277.00      274.03     33.07 o 
  -6   6  10      103.71      124.50     20.76 o 
  -5   6  10        7.58       54.89     16.76 o 
  -4   6  10     3475.40     3494.25     99.01 o 
  -3   6  10     1466.50     1437.78     44.11 o 
  -2   6  10      682.48      683.74     31.02 o 
  -1   6  10      705.45      647.85     26.25 o 
   0   6  10     6965.29     6513.41    183.83 o 
   1   6  10      775.51      714.05     28.87 o 
   2   6  10      580.14      641.01     31.22 o 
   3   6  10     1499.12     1484.46     54.42 o 
   4   6  10     3462.62     3519.73    104.46 o 
   5   6  10        5.60       35.96     24.06 o 
   6   6  10       66.07       88.61     24.53 o 
  -6   7  10        4.76       16.69     20.98 o 
  -5   7  10      427.00      422.48     26.60 o 
  -4   7  10      120.50      120.66     18.31 o 
  -3   7  10      263.63      203.14     55.15 o 
  -2   7  10      744.61      703.89     41.36 o 
  -1   7  10      347.29      371.38     24.06 o 
   0   7  10      349.50      257.22     17.36 o 
   1   7  10      399.24      450.96     22.33 o 
   2   7  10      744.36      653.98     32.41 o 
   3   7  10      204.78      208.33     22.18 o 
   4   7  10       98.34      131.39     25.37 o 
   5   7  10      464.30      472.96     29.25 o 
   6   7  10        2.82       23.92     25.87 o 
  -5   8  10      177.81      199.97     23.81 o 
  -4   8  10      161.83      156.89     41.47 o 
  -3   8  10        4.05      -15.50     26.08 o 
  -2   8  10      336.66      364.34     31.33 o 
  -1   8  10      310.11      363.68     24.47 o 
   0   8  10       94.59       69.57     16.23 o 
   1   8  10      323.87      356.81     20.93 o 
   2   8  10      368.92      356.14     23.67 o 
   3   8  10        2.43       -0.83     21.17 o 
   4   8  10      182.92      176.66     28.43 o 
   5   8  10      190.68      187.67     26.21 o 
  -4   9  10        0.20       13.33     31.83 o 
  -3   9  10       27.79       -0.28     27.76 o 
  -2   9  10      109.54      102.28     28.81 o 
  -1   9  10       59.58       35.26     25.91 o 
   0   9  10      256.22      273.35     24.07 o 
   1   9  10       66.56       26.19     19.88 o 
   2   9  10       86.78       83.89     20.92 o 
   3   9  10       30.93       17.96     24.59 o 
   4   9  10        0.70      -10.30     28.77 o 
  -3  10  10        3.04       27.24     30.61 o 
  -2  10  10      129.92      131.93     31.31 o 
  -1  10  10      119.47      123.50     35.45 o 
   0  10  10      354.44      433.04     42.23 o 
   1  10  10      118.54      116.36     26.68 o 
   2  10  10      160.08      124.73     24.15 o 
   3  10  10        2.37       -1.42     25.83 o 
   0  11  10      118.51      128.77     38.24 o 
   1   0  11       14.10       34.07     12.92 o 
   2   0  11      472.00      455.22     19.74 o 
   3   0  11      560.75      603.59     24.83 o 
   4   0  11     1034.61     1034.04     46.72 o 
   5   0  11       81.24       73.37     21.87 o 
   6   0  11       38.49       52.77     23.60 o 
   7   0  11        0.19       24.57     25.65 o 
  -7   1  11       52.52       27.75     25.76 o 
  -6   1  11      169.70      201.68     25.54 o 
  -5   1  11      204.05      173.04     23.46 o 
  -4   1  11     2462.99     2329.71     98.84 o 
  -3   1  11      198.07      233.69     17.18 o 
  -2   1  11      113.69      183.53     15.73 o 
  -1   1  11      506.32      574.88     25.97 o 
   0   1  11     7607.17     6709.36    193.39 o 
   1   1  11      505.75      578.93     26.49 o 
   2   1  11      116.46      178.54     14.66 o 
   3   1  11      237.57      275.94     17.13 o 
   4   1  11     2491.10     2394.10     77.66 o 
   5   1  11      189.04      144.10     23.22 o 
   6   1  11      183.58      203.67     26.00 o 
   7   1  11       43.20       45.61     26.17 o 
  -7   2  11       32.34       -4.17     24.59 o 
  -6   2  11      155.28      138.15     24.79 o 
  -5   2  11      961.86     1019.20     48.08 o 
  -4   2  11      845.63      912.90     46.58 o 
  -3   2  11      754.25      803.67     34.68 o 
  -2   2  11      687.93      642.18     28.82 o 
  -1   2  11     3609.65     3297.53    138.96 o 
   0   2  11      391.03      587.32     54.74 o 
   1   2  11     3543.13     3259.66     93.59 o 
   2   2  11      728.22      647.96     26.44 o 
   3   2  11      699.43      746.41     38.62 o 
   4   2  11      916.49     1000.87     36.09 o 
   5   2  11      947.55      963.14     42.59 o 
   6   2  11      163.51      109.49     24.79 o 
   7   2  11       38.85       81.34     26.43 o 
  -7   3  11      213.76      234.98     25.45 o 
  -6   3  11       14.55      -17.31     22.38 o 
  -5   3  11      329.42      354.30     34.35 o 
  -4   3  11     6926.38     6397.31    193.75 o 
  -3   3  11      504.79      442.05     29.29 o 
  -2   3  11      988.47      864.57     31.39 o 
  -1   3  11      240.57      272.59     16.09 o 
   0   3  11     5733.21     6061.18    157.77 o 
   1   3  11      234.37      252.56     17.68 o 
   2   3  11      974.12      837.05     32.84 o 
   3   3  11      559.79      458.88     25.10 o 
   4   3  11     6798.36     6172.15    212.82 o 
   5   3  11      373.33      424.21     28.52 o 
   6   3  11       24.88       17.07     21.28 o 
   7   3  11      234.30      234.57     28.98 o 
  -6   4  11      504.69      480.26     45.40 o 
  -5   4  11     2321.84     2254.52     68.55 o 
  -4   4  11      332.17      505.49     28.12 o 
  -3   4  11     1245.93     1229.73     42.19 o 
  -2   4  11      143.03      143.91     19.44 o 
  -1   4  11     2281.90     2358.26     71.31 o 
   0   4  11      205.66      352.58     19.91 o 
   1   4  11     2473.04     2632.20     74.43 o 
   2   4  11      140.32      184.67     17.86 o 
   3   4  11     1267.11     1266.09     45.26 o 
   4   4  11      329.47      563.72     35.50 o 
   5   4  11     2375.10     2281.77     85.02 o 
   6   4  11      510.12      502.14     30.43 o 
  -6   5  11      634.75      462.59     37.29 o 
  -5   5  11      940.03      940.20     42.17 o 
  -4   5  11     4766.86     5008.19    130.31 o 
  -3   5  11      749.37      790.35     51.80 o 
  -2   5  11     2744.31     2534.11     99.55 o 
  -1   5  11     1787.25     1810.18     50.80 o 
   0   5  11     9673.25     9535.83    263.48 o 
   1   5  11     1825.32     1854.76     54.47 o 
   2   5  11     2845.53     2637.56     78.08 o 
   3   5  11      791.31      754.53     35.56 o 
   4   5  11     4838.52     5254.83    149.46 o 
   5   5  11      917.58      945.54     47.56 o 
   6   5  11      664.41      527.08     35.32 o 
  -6   6  11       21.93       38.82     25.75 o 
  -5   6  11     1276.27     1130.90     48.91 o 
  -4   6  11      184.13      311.81     29.31 o 
  -3   6  11     4950.08     4666.55    171.17 o 
  -2   6  11      532.88      697.39     52.20 o 
  -1   6  11     6924.00     6768.78    187.48 o 
   0   6  11     1313.37     1407.90     63.17 o 
   1   6  11     6907.94     6514.06    173.46 o 
   2   6  11      496.75      656.50     32.08 o 
   3   6  11     4807.42     4508.33    131.90 o 
   4   6  11      180.52      292.96     25.57 o 
   5   6  11     1271.65     1192.88     54.88 o 
   6   6  11       22.48       77.47     26.97 o 
  -5   7  11      403.27      438.81     32.08 o 
  -4   7  11     1030.54      772.59     37.87 o 
  -3   7  11      185.45      311.20     69.17 o 
  -2   7  11     5950.88     5754.98    188.62 o 
  -1   7  11      263.75      366.11     24.89 o 
   0   7  11     2032.18     2016.62     56.56 o 
   1   7  11      291.43      398.82     27.10 o 
   2   7  11     5928.70     5791.77    153.46 o 
   3   7  11      207.73      387.05     35.50 o 
   4   7  11      970.16      769.59     43.96 o 
   5   7  11      411.76      428.66     35.35 o 
  -4   8  11      351.39      342.32     65.19 o 
  -3   8  11     2149.26     1874.66     94.58 o 
  -2   8  11       78.01      169.57     30.12 o 
  -1   8  11     1077.04      989.12     50.32 o 
   0   8  11       15.15        6.60     20.33 o 
   1   8  11     1030.24      952.73     38.89 o 
   2   8  11       69.43      185.72     25.83 o 
   3   8  11     2206.29     2059.92     66.74 o 
   4   8  11      345.95      377.59     32.94 o 
  -3   9  11     1201.59     1368.40     63.68 o 
  -2   9  11     2792.25     2863.50    104.83 o 
  -1   9  11      308.61      459.32     35.12 o 
   0   9  11      272.10      166.92     34.32 o 
   1   9  11      329.98      395.54     26.04 o 
   2   9  11     2843.63     2970.94     84.78 o 
   3   9  11     1215.31     1401.64     51.95 o 
  -1  10  11     2891.47     2510.83    118.96 o 
   0  10  11      397.77      490.63     66.46 o 
   1  10  11     2863.22     2295.82    103.70 o 
   0   0  12      300.91      496.19     35.80 o 
   1   0  12     1110.20     1362.32     45.95 o 
   2   0  12    15007.06    14473.10    433.96 o 
   3   0  12     1009.77      929.10     31.33 o 
   4   0  12       27.43       21.21     20.79 o 
   5   0  12      454.44      411.13     29.45 o 
   6   0  12     1774.99     1832.49     73.64 o 
  -6   1  12      535.98      604.50     67.87 o 
  -5   1  12      359.52      302.41     27.89 o 
  -4   1  12     1141.84     1128.39     51.72 o 
  -3   1  12     1776.07     1855.50     63.28 o 
  -2   1  12     1211.80     1449.42     49.47 o 
  -1   1  12     2448.69     2648.33     80.02 o 
   0   1  12     2502.41     2305.36     71.38 o 
   1   1  12     2420.97     2582.77     79.89 o 
   2   1  12     1205.35     1349.24     42.32 o 
   3   1  12     1808.42     1877.20     70.78 o 
   4   1  12     1122.98     1170.55     46.51 o 
   5   1  12      390.08      320.22     30.33 o 
   6   1  12      543.00      645.59     73.09 o 
  -6   2  12     2065.89     2033.17     80.49 o 
  -5   2  12      945.50     1087.82     51.24 o 
  -4   2  12      148.37      137.99     22.99 o 
  -3   2  12     1054.38      979.10     41.31 o 
  -2   2  12     1735.38     1854.76     59.12 o 
  -1   2  12     1419.03     1204.35     61.32 o 
   0   2  12      293.65      356.19     20.48 o 
   1   2  12     1409.66     1240.38     42.09 o 
   2   2  12     1712.96     1798.82     57.56 o 
   3   2  12     1048.27      990.28     36.15 o 
   4   2  12      187.82      154.95     20.98 o 
   5   2  12      925.75      993.59     44.78 o 
   6   2  12     2114.39     2044.43     80.60 o 
  -6   3  12      293.45      286.24     29.96 o 
  -5   3  12     1066.53      818.40     44.95 o 
  -4   3  12     1038.56      911.06     40.40 o 
  -3   3  12      745.73      677.74     35.08 o 
  -2   3  12     1149.27     1047.72     48.42 o 
  -1   3  12      299.35      421.68     23.01 o 
   0   3  12      648.58      641.68     27.40 o 
   1   3  12      285.74      413.73     21.63 o 
   2   3  12     1117.67     1019.94     38.69 o 
   3   3  12      793.70      826.83     42.25 o 
   4   3  12     1005.16      834.92     44.31 o 
   5   3  12     1052.92      820.05     39.44 o 
   6   3  12      279.29      306.34     29.91 o 
  -6   4  12       45.66       29.20     22.88 o 
  -5   4  12      162.58      221.21     27.77 o 
  -4   4  12     1461.38     1504.53     57.31 o 
  -3   4  12      355.14      350.20     33.41 o 
  -2   4  12      384.00      400.43     34.64 o 
  -1   4  12      802.47      832.92     29.34 o 
   0   4  12     6491.31     5929.36    155.41 o 
   1   4  12      777.80      764.83     33.58 o 
   2   4  12      388.19      414.95     23.49 o 
   3   4  12      358.39      349.05     26.63 o 
   4   4  12     1471.94     1568.32     56.23 o 
   5   4  12      160.43      201.05     30.04 o 
   6   4  12       16.72       20.68     25.79 o 
  -5   5  12      357.36      302.72     27.71 o 
  -4   5  12      166.76      247.66     29.68 o 
  -3   5  12      426.91      324.44     30.63 o 
  -2   5  12      246.73      229.32     31.10 o 
  -1   5  12     1970.16     1886.73     60.23 o 
   0   5  12      176.51      364.44     25.98 o 
   1   5  12     1984.57     1821.98     55.43 o 
   2   5  12      215.88      210.63     20.91 o 
   3   5  12      415.81      349.28     24.67 o 
   4   5  12      169.54      269.24     40.33 o 
   5   5  12      373.48      357.94     31.41 o 
  -5   6  12       31.22       12.96     24.20 o 
  -4   6  12     1315.73     1277.30     71.44 o 
  -3   6  12     1451.64     1330.76     57.02 o 
  -2   6  12      382.61      472.00     27.54 o 
  -1   6  12      193.57      260.75     23.11 o 
   0   6  12     1398.72     1410.93     51.12 o 
   1   6  12      182.38      255.40     20.43 o 
   2   6  12      386.85      493.60     27.33 o 
   3   6  12     1390.88     1359.99     50.52 o 
   4   6  12     1351.70     1415.75     52.33 o 
   5   6  12       20.72       16.51     39.77 o 
  -4   7  12       24.56       69.02     24.86 o 
  -3   7  12       13.26      -28.83     31.02 o 
  -2   7  12      122.23      141.83     31.63 o 
  -1   7  12      116.03      142.89     21.94 o 
   0   7  12       27.19       45.47     20.76 o 
   1   7  12      130.58      157.79     19.80 o 
   2   7  12      118.38      161.79     21.16 o 
   3   7  12        9.04       -6.28     22.21 o 
   4   7  12       26.77       61.91     24.76 o 
  -3   8  12       34.99        7.62     29.25 o 
  -2   8  12       20.65       42.79     28.20 o 
  -1   8  12      349.42      370.06     34.25 o 
   0   8  12       79.08       83.58     23.64 o 
   1   8  12      405.18      448.18     26.28 o 
   2   8  12       19.94       30.31     21.19 o 
   3   8  12       42.81       25.49     22.35 o 
  -2   9  12      174.32      195.02     33.76 o 
  -1   9  12      152.00      129.70     31.71 o 
   0   9  12       24.26       20.30     34.12 o 
   1   9  12      140.89      116.49     28.66 o 
   2   9  12      169.51      180.09     24.89 o 
   1   0  13        0.89       19.66     15.24 o 
   2   0  13      204.97      194.22     20.26 o 
   3   0  13       52.94       15.98     20.79 o 
   4   0  13     1131.02      926.68     45.41 o 
   5   0  13       57.83       51.82     23.61 o 
   6   0  13       98.09       52.53     27.02 o 
  -6   1  13      272.33      277.04     31.06 o 
  -5   1  13       11.06      -19.29     24.09 o 
  -4   1  13      139.02      199.05     25.68 o 
  -3   1  13      194.64      154.48     19.67 o 
  -2   1  13       74.91       63.47     17.78 o 
  -1   1  13      355.79      331.94     20.48 o 
   0   1  13     2276.18     2159.38     67.56 o 
   1   1  13      339.29      328.22     20.76 o 
   2   1  13       63.05       53.17     15.34 o 
   3   1  13      179.85      164.89     19.50 o 
   4   1  13      139.06      172.92     22.29 o 
   5   1  13       11.98       12.03     33.04 o 
   6   1  13      276.82      314.81     31.30 o 
  -5   2  13      155.56      146.01     26.49 o 
  -4   2  13      283.41      317.75     31.41 o 
  -3   2  13       83.55       34.37     19.52 o 
  -2   2  13      309.33      346.19     45.76 o 
  -1   2  13       92.55      105.30     24.80 o 
   0   2  13      243.90      328.05     22.59 o 
   1   2  13       99.54      104.42     16.72 o 
   2   2  13      336.29      372.34     22.33 o 
   3   2  13      130.35       95.99     21.76 o 
   4   2  13      248.57      278.34     27.78 o 
   5   2  13      184.92      185.28     24.58 o 
  -5   3  13       61.67       73.23     40.07 o 
  -4   3  13     1007.54     1167.71     56.24 o 
  -3   3  13      621.25      538.16     31.79 o 
  -2   3  13     1359.71     1404.53     61.12 o 
  -1   3  13      204.24      202.68     20.18 o 
   0   3  13     1171.01     1070.50     39.41 o 
   1   3  13      192.63      184.49     18.87 o 
   2   3  13     1406.66     1398.40     48.56 o 
   3   3  13      632.72      599.41     30.55 o 
   4   3  13     1026.44     1144.26     53.26 o 
   5   3  13       58.62       82.54     26.30 o 
  -5   4  13      327.94      296.68     34.62 o 
  -4   4  13      165.58      174.15     23.99 o 
  -3   4  13       32.34       19.27     24.16 o 
  -2   4  13     1096.79     1058.52     69.86 o 
  -1   4  13      101.22       66.80     20.39 o 
   0   4  13        2.52       55.40     16.31 o 
   1   4  13       85.63       54.14     16.10 o 
   2   4  13     1156.00     1087.54     41.83 o 
   3   4  13        8.44       10.99     19.87 o 
   4   4  13      155.88      196.92     27.02 o 
   5   4  13      288.84      221.19     28.26 o 
  -4   5  13      311.43      362.00     31.43 o 
  -3   5  13        4.10       15.67     26.33 o 
  -2   5  13       73.47       57.94     20.83 o 
  -1   5  13      428.44      500.29     26.97 o 
   0   5  13     1062.68     1048.43     46.27 o 
   1   5  13      391.06      481.83     25.92 o 
   2   5  13       31.87       22.69     19.61 o 
   3   5  13        4.16       20.20     20.71 o 
   4   5  13      261.54      238.64     26.61 o 
  -4   6  13       28.01       21.07     24.88 o 
  -3   6  13      327.56      339.00     33.76 o 
  -2   6  13      108.86       93.15     22.87 o 
  -1   6  13      740.56      645.45     33.77 o 
   0   6  13       52.40       32.92     23.36 o 
   1   6  13      748.17      643.55     29.98 o 
   2   6  13       92.06       68.94     19.94 o 
   3   6  13      324.93      301.15     26.54 o 
   4   6  13       38.42       14.47     24.29 o 
  -3   7  13      130.69       83.51     31.35 o 
  -2   7  13      347.04      334.09     32.54 o 
  -1   7  13      159.44      138.42     24.19 o 
   0   7  13       37.77       60.54     24.76 o 
   1   7  13      163.72      150.45     21.71 o 
   2   7  13      387.73      421.93     26.21 o 
   3   7  13      131.81       93.70     24.69 o 
  -1   8  13       10.77       23.66     29.69 o 
   0   8  13      554.77      479.60     34.21 o 
   1   8  13       36.95       38.25     26.93 o 
   0   0  14      348.40      296.59     29.84 o 
   1   0  14     1782.77     1506.43     52.28 o 
   2   0  14     3721.27     3746.27    118.28 o 
   3   0  14     1562.35     1448.27     69.24 o 
   4   0  14       11.95       21.01     24.09 o 
   5   0  14      121.83      110.09     26.52 o 
  -5   1  14      287.76      253.50     30.42 o 
  -4   1  14       17.65        9.74     24.09 o 
  -3   1  14     1001.42      952.34     48.79 o 
  -2   1  14     2049.66     2162.55     82.82 o 
  -1   1  14      699.56      671.23     36.63 o 
   0   1  14      109.09       50.60     17.33 o 
   1   1  14      776.68      740.37     30.60 o 
   2   1  14     2020.30     2189.97     69.33 o 
   3   1  14     1109.83     1045.65     48.54 o 
   4   1  14       21.40       35.18     26.89 o 
   5   1  14      386.52      382.63     31.97 o 
  -4   2  14      224.20      120.76     26.36 o 
  -3   2  14      159.96      189.73     26.75 o 
  -2   2  14     1011.59     1040.13     60.18 o 
  -1   2  14      263.54      355.25     33.01 o 
   0   2  14       23.25       26.73     18.63 o 
   1   2  14      270.30      353.95     22.75 o 
   2   2  14     1075.32     1124.36     42.48 o 
   3   2  14      178.07      207.57     39.42 o 
   4   2  14      251.25      152.13     27.01 o 
  -4   3  14      328.86      300.60     30.45 o 
  -3   3  14      777.61      665.47     36.60 o 
  -2   3  14       87.86      132.42     25.90 o 
  -1   3  14      730.62      602.57     45.75 o 
   0   3  14       67.50       57.52     18.01 o 
   1   3  14      707.76      572.56     29.06 o 
   2   3  14       81.77      136.09     20.25 o 
   3   3  14      657.17      619.09     32.24 o 
   4   3  14      336.83      291.56     30.07 o 
  -4   4  14      804.48      774.07     88.19 o 
  -3   4  14      318.94      308.22     28.26 o 
  -2   4  14      293.23      229.12     29.72 o 
  -1   4  14     1051.84      913.97     47.27 o 
   0   4  14     1226.99     1244.07     45.39 o 
   1   4  14     1069.04      914.07     38.81 o 
   2   4  14      234.21      178.31     21.98 o 
   3   4  14      329.10      386.80     26.80 o 
   4   4  14      732.98      671.90     42.57 o 
  -3   5  14      114.79      132.83     29.80 o 
  -2   5  14       63.86       69.55     23.11 o 
  -1   5  14      571.09      592.36     35.54 o 
   0   5  14     1631.73     1805.17     73.56 o 
   1   5  14      563.23      583.47     29.42 o 
   2   5  14       68.84       50.53     22.26 o 
   3   5  14      142.82      130.19     24.09 o 
  -2   6  14       34.58       40.88     24.35 o 
  -1   6  14      161.31      118.77     26.35 o 
   0   6  14      552.13      661.04     37.60 o 
   1   6  14      181.00      190.28     22.15 o 
   2   6  14       55.80       68.59     21.43 o 
   0   7  14        2.24       48.03     27.46 o 
   1   0  15       10.48       16.91     18.76 o 
   2   0  15        3.54       11.07     24.19 o 
   3   0  15      399.01      378.82     36.29 o 
  -3   1  15       75.31      145.54     32.07 o 
  -2   1  15       23.87       19.11     23.69 o 
  -1   1  15      243.46      244.69     24.26 o 
   0   1  15      193.51      325.96     25.52 o 
   1   1  15      254.11      224.18     20.16 o 
   2   1  15       36.37       42.18     25.17 o 
   3   1  15       64.51       95.59     26.54 o 
  -3   2  15      254.13      245.80     30.20 o 
  -2   2  15       70.65      115.16     30.72 o 
  -1   2  15      384.72      467.47     43.35 o 
   0   2  15     1620.43     1620.91     62.86 o 
   1   2  15      416.63      436.59     26.08 o 
   2   2  15       71.46      120.07     21.88 o 
   3   2  15      282.60      245.72     29.08 o 
  -3   3  15        2.81       46.14     26.17 o 
  -2   3  15      216.10      230.84     35.23 o 
  -1   3  15      127.97      145.30     33.28 o 
   0   3  15     1292.90     1467.43     51.80 o 
   1   3  15      122.89      173.72     22.17 o 
   2   3  15      246.81      211.25     23.55 o 
   3   3  15        1.18       33.14     26.37 o 
  -2   4  15      305.78      395.03     34.34 o 
  -1   4  15     1295.75     1144.01     54.28 o 
   0   4  15      146.85      451.05     34.99 o 
   1   4  15     1222.75      997.79     43.29 o 
   2   4  15      289.32      358.87     27.21 o 
  -1   5  15      456.49      506.95     36.49 o 
   0   5  15     1425.03     1618.89     84.14 o 
   1   5  15      445.92      469.60     29.60 o 
   0   0  16      664.54      821.84     55.39 o 
   1   0  16        2.54       86.74     20.32 o 
  -1   1  16     2174.36     2007.17     98.09 o 
   0   1  16      611.75      878.19     44.61 o 
   1   1  16     2280.53     2079.88     67.54 o 
                                                 
